# Supplementary material for: Apoptosis-Related Gene-Mediated Cell Death Pattern Induces Immunosuppression and Immunotherapy Resistance in Gastric Cancer
Source: Front Genet. 2022 Jul 5;13:921163. doi: 10.3389/fgene.2022.921163 (PMC9295743; doi:10.3389/fgene.2022.921163)
Supplement: Supplementary file 1 [file Table10.XLS]

Supplementary table 8. Patient characteristics and apoptosisScore of advanced gastric cancer treated with anti-PD-1 immunotherapy
ID	BOR	SEQ_ID	MSI_type	MSI_score_WES	EBV_in_situ	EBV_estimate_by_WES	Number_of_SNVs	TCGA_subtype	Mesenchymal_subtype_by_ACRG	Immune_signature	CPS	CPS_binary	BOR_binary	Pathology	ApoptosisScore
EP-02	PD	PB-16-002	MSS	Low	Negative	Negative	Mod_ML	CIN	Non-mesenchymal	Low	0	Low	SDPD	Poor_ADC	0.548486659
EP-03	SD	PB-16-003	MSS	Low	Negative	Negative	Low_ML	CIN	Non-mesenchymal	Low	0	Low	SDPD	Poor_ADC	0.625142589
EP-04	PD	PB-16-004	MSS	Low	Negative	Negative	Mod_ML	GS	Non-mesenchymal	Low	0	Low	SDPD	Poor_ADC	0.47619367
EP-05	PR	PB-16-005	MSS	Low	Negative	Negative	Mod_ML	GS	Non-mesenchymal	Low	NA	NA	CRPR	Poor_ADC	0.702429281
EP-16	PD	PB-16-018	MSS	Low	Negative	Negative	Mod_ML	GS	Non-mesenchymal	Low	1	High	SDPD	Moderater_ADC	0.351956714
EP-17	PD	PB-16-023	MSS	Low	Negative	Negative	Low_ML	GS	Non-mesenchymal	Low	0	Low	SDPD	Poor_ADC	1.004203666
EP-18	SD	PB-16-022	MSS	Low	Negative	Negative	Low_ML	GS	Mesenchymal	High	1	High	SDPD	Poor_ADC	1.323573579
EP-19	PR	PB-16-020	MSS	Low	Positive	Positive	Mod_ML	EBV	Non-mesenchymal	High	5	High	CRPR	Moderater_ADC	1.986662628
EP-20	PD	PB-16-025	MSS	Low	Negative	Negative	Mod_ML	GS	Non-mesenchymal	Low	0	Low	SDPD	Moderater_ADC	0.385835586
EP-21	PD	PB-16-024	MSS	Low	Negative	Negative	Low_ML	CIN	Non-mesenchymal	High	0	Low	SDPD	Poor_ADC	1.710175149
EP-22	PD	PB-16-030	MSS	Low	Negative	Negative	Low_ML	GS	Non-mesenchymal	High	0	Low	SDPD	Signet_ring_cell	0.857302844
EP-23	PR	PB-16-019	MSI	High	Negative	Negative	High_ML	MSI-H	Non-mesenchymal	High	100	High	CRPR	Poor_ADC	4.22082078
EP-24	PR	PB-16-021	MSS	Low	Positive	Positive	Mod_ML	EBV	Non-mesenchymal	High	1	High	CRPR	Poor_ADC	3.095694086
EP-25	PD	PB-16-032	MSS	Low	Negative	Negative	Mod_ML	CIN	Non-mesenchymal	Low	1	High	SDPD	Moderater_ADC	1.241238688
EP-28	PD	PB-16-029	MSS	Low	Negative	Negative	Mod_ML	CIN	Non-mesenchymal	Low	0	Low	SDPD	Moderater_ADC	0.149131988
EP-29	SD	PB-16-034	MSS	Low	Negative	Negative	Mod_ML	CIN	Mesenchymal	High	0	Low	SDPD	Signet_ring_cell	-0.480924704
EP-30	PD	PB-16-035	MSS	Low	Negative	Negative	Low_ML	CIN	Mesenchymal	High	0	Low	SDPD	Poor_ADC	0.927691343
EP-31	SD	PB-16-037	MSS	Low	Negative	Negative	Mod_ML	CIN	Non-mesenchymal	Low	2	High	SDPD	Poor_ADC	0.446775796
EP-32	CR	PB-16-031	MSS	Low	Negative	Negative	Mod_ML	CIN	Non-mesenchymal	High	2	High	CRPR	Poor_ADC	2.212651803
EP-33	PD	PB-16-039	MSS	Low	Negative	Negative	Low_ML	CIN	Non-mesenchymal	High	0	Low	SDPD	Poor_ADC	0.700335295
EP-34	SD	PB-16-040	MSS	Low	Negative	Negative	Low_ML	GS	Mesenchymal	High	1	High	SDPD	Moderater_ADC	0.71234616
EP-35	SD	PB-16-042	MSS	Low	Negative	Negative	Low_ML	GS	Non-mesenchymal	Low	1	High	SDPD	Others	0.5939461
EP-36	CR	PB-16-045	MSI	High	Negative	Negative	High_ML	MSI-H	Non-mesenchymal	Low	40	High	CRPR	Moderater_ADC	1.565338998
EP-37	PD	PB-16-041	MSS	Low	Negative	Negative	Low_ML	GS	Non-mesenchymal	High	NA	NA	SDPD	Signet_ring_cell	1.338048024
EP-38	PD	PB-16-043	MSS	Low	Negative	Negative	Mod_ML	CIN	Non-mesenchymal	Low	1	High	SDPD	Signet_ring_cell	-0.018285153
EP-39	PR	PB-16-038	MSS	Low	Positive	Positive	Low_ML	EBV	Non-mesenchymal	High	80	High	CRPR	Others	2.317096941
EP-40	PR	PB-16-044	MSI	High	Negative	Negative	High_ML	MSI-H	Non-mesenchymal	High	40	High	CRPR	Poor_ADC	2.317175388
EP-41	SD	PB-16-049	MSS	Low	Negative	Negative	Mod_ML	CIN	Non-mesenchymal	Low	0	Low	SDPD	Poor_ADC	0.213477079
EP-42	SD	PB-16-047	MSS	Low	Negative	Negative	Low_ML	GS	Non-mesenchymal	Low	NA	NA	SDPD	Poor_ADC	0.635914664
EP-43	PR	PB-16-048	MSI	High	Negative	Negative	High_ML	MSI-H	Non-mesenchymal	Low	3	High	CRPR	Moderater_ADC	0.056357549
EP-44	PD	PB-16-051	MSS	Low	Negative	Negative	Low_ML	GS	Non-mesenchymal	High	NA	NA	SDPD	Moderater_ADC	0.88818332
EP-45	SD	PB-16-056	MSS	Low	Negative	Negative	Low_ML	GS	Non-mesenchymal	High	0	Low	SDPD	Moderater_ADC	0.824297091
EP-46	PD	PB-16-057	MSS	Low	Negative	Negative	Mod_ML	GS	Non-mesenchymal	Low	0	Low	SDPD	Others	0.904803875
EP-47	SD	PB-16-054	MSS	Low	Negative	Negative	Low_ML	CIN	Non-mesenchymal	Low	0	Low	SDPD	Moderater_ADC	-0.03678283
EP-48	PD	PB-16-055	MSI	Low	Negative	Negative	Low_ML	GS	Non-mesenchymal	Low	0	Low	SDPD	Signet_ring_cell	0.231552435
EP-50	SD	PB-16-052	MSS	Low	Negative	Negative	Low_ML	CIN	Non-mesenchymal	High	1	High	SDPD	Signet_ring_cell	1.355817311
EP-53	PD	PB-16-060	MSS	Low	Negative	Negative	Mod_ML	GS	Non-mesenchymal	Low	0	Low	SDPD	Poor_ADC	0.855119293
EP-54	PR	PB-16-059	MSS	Low	Positive	Negative	Low_ML	GS	Non-mesenchymal	High	35	High	CRPR	Poor_ADC	1.391752752
EP-55	SD	PB-16-064	MSS	Low	Negative	Negative	Low_ML	CIN	Non-mesenchymal	Low	1	High	SDPD	Poor_ADC	0.247047284
EP-56	PR	PB-16-063	MSI	Low	Positive	Positive	High_ML	EBV	Non-mesenchymal	High	15	High	CRPR	Poor_ADC	3.592461491
EP-57	SD	PB-16-062	MSS	Low	Negative	Negative	Low_ML	CIN	Non-mesenchymal	High	10	High	SDPD	Signet_ring_cell	0.724203398
EP-58	SD	PB-16-066	MSS	Low	Negative	Negative	High_ML	GS	Mesenchymal	Low	17	High	SDPD	Signet_ring_cell	-0.338851087
EP-59	PD	PB-16-067	MSS	Low	Negative	Negative	Mod_ML	GS	Non-mesenchymal	Low	0	Low	SDPD	Poor_ADC	0.054410927
EP-60	CR	PB-16-068	MSI	High	Negative	Negative	High_ML	MSI-H	Non-mesenchymal	High	32	High	CRPR	Poor_ADC	2.134753966
EP-61	SD	PB-16-069	MSS	Low	Negative	Negative	Low_ML	GS	Mesenchymal	High	0	Low	SDPD	Moderater_ADC	-0.045562416
