# Supplementary material for: Apoptosis-Related Gene-Mediated Cell Death Pattern Induces Immunosuppression and Immunotherapy Resistance in Gastric Cancer
Source: Front Genet. 2022 Jul 5;13:921163. doi: 10.3389/fgene.2022.921163 (PMC9295743; doi:10.3389/fgene.2022.921163)
Supplement: Supplementary file 2 [file Table4.XLS]

Supplementary table 2. Differentially expressed apoptosis related genes between tumor and normal tissue in TCGA-STAD dataset
gene	conMean	treatMean	logFC	pValue	fdr
CAPN9	13.5993647	3.427503131	-1.988309368	0.012033531	0.018050296
TGFBR3	12.30050917	4.610932111	-1.415587706	5.00E-05	0.000108353
CAPN13	3.4748172	1.487103583	-1.224431943	0.016359792	0.023201159
RPS6KA6	0.555588948	0.25619294	-1.116787184	4.55E-12	3.94E-11
NTRK3	0.136822568	0.064554865	-1.083708493	2.42E-06	7.26E-06
FGFR1	8.199416909	5.030303223	-1.704875951	0.030554862	0.037829829
BCL2	2.954617384	1.873148388	-1.657506125	4.25E-06	1.18E-05
CASP12	0.234574004	0.15479394	-1.599694148	0.002837977	0.00491916
CASP9	3.360819121	2.806164342	-1.260213397	0.025019586	0.033076741
RPS6KA2	6.078884756	5.210101392	-1.22249522	0.026687995	0.034694394
NTRK2	0.794778158	0.702905843	-1.177220778	0.015141891	0.022284292
PIK3C2G	2.803087418	2.630897922	-1.091461464	0.030195169	0.037829829
YWHAQ	86.63015083	103.7100984	1.259615244	0.003978657	0.006465318
PIK3C3	1.608770863	1.927426924	1.260717305	0.021592521	0.029038218
CASP3	13.74911084	16.61961756	1.273548862	0.020888993	0.028584937
YWHAH	63.00397847	77.11356078	1.291541655	0.004201438	0.006688003
FGFR3	8.083032991	9.896092337	1.291962226	0.030195316	0.037829829
MAP2K1	10.69999307	13.30449659	1.314304061	1.80E-05	4.25E-05
HRAS	8.848971838	11.10937307	1.328195661	0.003373158	0.005719703
PIK3R3	2.707634608	3.420721185	1.337267456	0.006587051	0.010074313
CASP6	9.423839668	12.28357765	1.382343915	0.002225796	0.003945729
PIK3C2A	8.469804255	11.08334599	1.387992954	7.95E-05	0.000167529
PIK3CA	2.508597365	3.3909926	1.434826702	0.00066331	0.001231861
PIK3C2B	6.729057841	9.19316061	1.450156423	0.000265347	0.000504807
NFKB1	8.708284556	11.97193738	1.459196182	3.79E-07	1.34E-06
YWHAE	69.35308742	95.88314374	1.467317103	1.86E-05	4.27E-05
ATM	1.712077509	2.467995197	1.52759157	0.001535379	0.002785106
PIK3R4	4.553339886	6.571943739	1.529394976	1.77E-07	6.58E-07
INSR	8.172075426	11.84501412	1.535505494	0.000105704	0.000216972
PIK3R5	1.07961928	1.571137602	1.541286894	0.016151057	0.023201159
IKBKB	2.497503891	3.644492929	1.545231176	1.32E-07	5.13E-07
ACVR1B	9.778887425	14.72182838	1.590214618	0.000182218	0.000355325
CAPN3	0.114714755	0.176751422	1.623670855	0.016820348	0.023428342
PIK3R2	0.2531375	0.397440175	1.650816472	8.77E-06	2.28E-05
YWHAZ	77.90643412	123.6318617	1.666236207	4.97E-09	2.77E-08
RPS6KA3	7.529374461	11.99179296	1.671445464	8.93E-08	3.83E-07
IGF2R	7.506002108	12.28150544	1.710370813	1.98E-06	6.18E-06
CHUK	2.886343139	4.792616973	1.731570822	1.74E-11	1.36E-10
CAPN10	1.559570842	2.592770751	1.733345564	5.31E-10	3.18E-09
ACVR1	6.753639994	11.44119146	1.760500115	9.33E-08	3.83E-07
YWHAB	81.91797862	141.2332329	1.785827581	3.17E-13	4.85E-12
YWHAG	28.73662798	50.34905668	1.809073966	1.83E-13	3.57E-12
NFKB2	12.0949137	21.54002393	1.832619377	7.98E-08	3.83E-07
KDR	2.992098641	5.373788869	1.844781903	1.55E-05	3.77E-05
NRAS	9.593512548	18.02889119	1.910179629	2.67E-11	1.89E-10
TP53	11.98833394	22.66621369	1.918912237	1.23E-06	3.99E-06
PIK3CB	4.182219651	8.020806242	1.939478428	3.73E-13	4.85E-12
BCL2L1	20.92265498	40.4167473	1.949887285	8.31E-09	4.32E-08
ERBB3	20.83133099	40.40574761	1.955805505	8.86E-08	3.83E-07
CASP8	3.361592731	6.841599737	1.025188755	1.23E-12	1.28E-11
TGFBR1	7.060867521	10.46896278	1.056820116	3.26E-05	7.27E-05
NOS3	2.085281235	3.938615102	1.091744647	3.44E-06	9.94E-06
KRAS	6.589749209	16.20175187	1.297854352	1.04E-06	3.53E-06
CAPN11	0.090323769	0.242675434	1.425850473	0.000156799	0.000313598
ATR	1.165388084	3.149789421	1.434444916	2.04E-16	7.94E-15
CHEK2	1.065595903	2.977691158	1.482533686	3.15E-15	8.18E-14
FLT4	1.277932735	1.81647238	1.507327529	0.005848265	0.009123294
PDGFRB	9.281381361	27.78388161	1.581836723	5.96E-11	3.87E-10
CAPN12	0.378834304	1.182893272	1.642681031	9.57E-06	2.41E-05
FLT1	2.466989667	4.200943158	1.767961593	6.35E-06	1.71E-05
CHEK1	1.010752438	3.670317101	1.860475028	7.84E-18	6.11E-16
ERBB2	17.21396554	74.4202159	2.11211509	0.003476586	0.005769653
FGFR4	3.633725057	17.84411773	2.295927403	1.31E-12	1.28E-11
