# Supplementary material for: Apoptosis-Related Gene-Mediated Cell Death Pattern Induces Immunosuppression and Immunotherapy Resistance in Gastric Cancer
Source: Front Genet. 2022 Jul 5;13:921163. doi: 10.3389/fgene.2022.921163 (PMC9295743; doi:10.3389/fgene.2022.921163)
Supplement: Supplementary file 4 [file Table5.XLS]

Supplementary table 3. The results of the univariate Cox regression analysis between gene expression and OS in TCGA-STAD dataset
id	HR	HR.95L	HR.95H	pvalue
TGFBR1	1.344305943	1.043297601	1.732160092	0.022155528
ERBB4	1.718500658	1.020310933	2.894455421	0.0417949
MAP2K2	0.6781485	0.480546036	0.957005892	0.027103383
NOS3	1.398636461	1.10227708	1.774675337	0.005753941
NTRK3	3.467996095	1.076535264	11.17194886	0.037203571
PDGFRA	1.240376014	1.058193332	1.453923976	0.0078639
RPS6KA2	1.3237121	1.016330716	1.724058611	0.037514907
CHEK1	0.759610372	0.578320058	0.997731116	0.048121844
CASP12	2.488606136	1.103900552	5.610252204	0.027927272
FLT1	1.373572309	1.054204686	1.789691237	0.0187267
FLT4	1.467821764	1.088104265	1.980049891	0.01197703
FGFR1	1.169056171	1.005948324	1.358610875	0.041617997
RPS6KA1	0.796614325	0.642810987	0.987217697	0.037755207
PIK3C2B	0.736215383	0.54553321	0.993547377	0.04525345
CAPN11	1.642217427	1.024512191	2.63235333	0.03934517
AKT3	1.281197335	1.066874163	1.538575652	0.007977235
PDGFRB	1.240111784	1.055542407	1.456954478	0.008859969
