# Supplementary material for: Apoptosis-Related Gene-Mediated Cell Death Pattern Induces Immunosuppression and Immunotherapy Resistance in Gastric Cancer
Source: Front Genet. 2022 Jul 5;13:921163. doi: 10.3389/fgene.2022.921163 (PMC9295743; doi:10.3389/fgene.2022.921163)
Supplement: Supplementary file 7 [file Table6.XLS]

Supplementary table 4. List of 3083 ARGs phenotype-related prognostic genes used in this study
PDGFRB
COL6A3
SPARC
THY1
AEBP1
LRRC32
BGN
COL3A1
COL5A1
COL1A2
COL5A2
FBN1
FSTL1
COL6A2
VCAN
OLFML2B
CD248
LAMA4
PCOLCE
COL4A2
COL8A1
CTSK
EFEMP2
CDH11
COL18A1
PRRX1
FBLN2
COL4A1
COL1A1
HEG1
NOTCH3
IGFBP7
TIMP2
THBS2
RAB31
GGT5
EDNRA
EMILIN1
COL15A1
ENG
GLT8D2
CLEC11A
ANGPTL2
FAP
VEGFC
OLFML1
MXRA8
LUM
ISLR
CD93
PXDN
TIE1
MMP2
CDH5
NID2
COL6A1
PTPRM
PLXDC2
TCF4
SYDE1
SERPINF1
THBS1
MRC2
AXL
VIM
PMP22
TIMP3
ANTXR1
LGALS1
SERPING1
ENTPD1
SRPX2
DDR2
HTRA1
CRISPLD2
GFPT2
ECM2
PECAM1
C1R
RFTN1
DCN
IGFBP4
C1S
RARRES2
SULF1
SPOCK1
MFGE8
HEYL
GJA4
TGFB3
CD34
SFRP4
KCNJ8
PRKD1
EHD2
DPYSL3
NOX4
CALD1
GAS7
HIC1
COL8A2
LAMA2
FZD4
BNC2
LZTS1
RASL12
COL14A1
VWF
DYSF
TSPAN4
GAS1
VGLL3
IGFBP5
PLXDC1
PCDH17
SVEP1
TIMP1
GEM
MPDZ
ITGA5
NUAK1
IGFBP6
DKK3
PDPN
GLI3
ZNF423
BICC1
TGFB1I1
FERMT2
JAM3
NDN
PKD2
PLEKHO2
SOX17
MSN
LAMC1
ZEB2
NRP1
MXRA5
PEA15
TGFBI
ZNF532
MGP
GNAI2
SERPINH1
MYH9
STAB1
LOX
TEK
GNG11
EVC
LOXL1
SNAI2
LDB2
CALCRL
NOS3
PDLIM3
FBLN1
SLIT2
ARHGEF17
LAMB1
PLVAP
OMD
ITGBL1
ADAM19
C1orf54
MRAS
LBH
MFAP5
RAI14
EFEMP1
RASIP1
ACTA2
HSPG2
COX7A1
SLC24A3
SGCD
FBLN5
TAGLN
A2M
ADAMTS1
EFS
MAFB
TSPAN9
EMP3
SDC2
ATP8B2
RCN3
LMCD1
RECK
PODXL
SLIT3
TUBB6
MEF2C
COLEC12
TRO
MXRA7
RBMS3
CHN1
MMP14
LAMB2
DOK5
GPR4
MOXD1
SPARCL1
TMEM47
GREM1
MN1
ELK3
COPZ2
TNC
TBC1D2B
FILIP1L
CHST1
GYPC
CHSY1
MACF1
OLFML3
HSPB2
EML1
MAP1A
IL1R1
SPON1
SPSB1
STON1
DACT1
MAP3K3
ALDH1A3
EMCN
GLI2
COL16A1
MEG3
PRSS23
LHFPL2
ACVRL1
ZFPM2
MYCT1
SYT11
PDE1A
NID1
OLFML2A
THBS4
CYB5R3
GPNMB
PLSCR4
CXCL12
DCHS1
RASSF2
CSF1R
PDGFRL
CLIP3
STOM
TNS1
ASPN
PLEKHO1
RUNX1T1
MCAM
CNTNAP1
BMP1
EPHA3
ANXA6
HYAL2
CD14
NOTCH4
MSC
MGAT1
NAP1L3
SRPX
DLC1
CD81
ROR2
COL10A1
CLEC1A
SOD3
ST6GALNAC5
CHST7
FEZ1
KCNE4
NXN
PALLD
AFAP1
POSTN
MYH10
SLC2A3
CSGALNACT1
FAM124B
PTGIS
MYO5A
FGF7
FXYD6
RHOQ
CAV1
EPAS1
CDH13
MFAP4
LRP1
RAMP3
SH3PXD2A
MYL9
GLIPR1
PDGFRA
DIO2
TCF21
MEOX2
FHL5
FLNA
DSE
FOXF1
SOX18
CLIC4
ELN
QKI
FZD1
TRPC1
FLT1
MAP1B
FN1
PDGFC
PCDH12
ITGA1
ITGB5
PRELP
SHC1
CYP1B1
CRYAB
MAN1C1
DZIP1
ABCA1
JAM2
BACE1
EMP1
SERPINE1
TRAM2
PIP5K1C
SSPN
SAMD4A
TWIST1
FHL3
WWC3
SPRY1
APOLD1
GHR
FLT4
RGS4
CRIP2
KANK2
LIMS2
ZYX
GPX7
CDO1
CILP
HIGD1B
INHBA
ARID5A
PLAU
OGN
PDGFB
MYLK
TGFBR1
MFAP2
ROBO4
CFH
TBX2
IL3RA
THBS3
NRP2
IQSEC1
LEPROT
GJA1
NR2F1
FBXL7
UNC5B
DLG4
ACTN1
ABCA6
IGF1
C3
DPYSL2
MMP19
CALU
DCLK1
KCND2
PLAT
EVL
ERG
SASH1
F2R
ARHGAP22
PAM
CPE
DAAM2
C5AR1
FCGR2A
NFATC4
TSHZ2
PALM
EGR2
CCL2
TPST1
TRPC6
KIAA0355
PLOD2
HOMER3
HCFC1R1
C14orf132
RAB23
PARVA
MMRN2
SPHK1
TUBA1A
CNN3
FRZB
PBX3
TNFAIP6
PLA2G4C
ADCY9
RBMS1
CSGALNACT2
SH3BP5
ADAMTS9
BMPR2
RGL1
ACVR1
HS3ST3A1
EFHD1
MEOX1
ITGAV
BASP1
HEY2
CYBRD1
TPM2
EBF2
ITGA7
LSAMP
SSH1
PDE2A
FCHSD2
TWSG1
AKAP12
TGFB1
AKT3
FRMD4A
BHMT2
PTPRB
CHST3
GADD45B
RUSC2
CORIN
CSPG4
SEMA4C
PHLDA3
MAMLD1
THBD
FSTL3
SFXN3
NAV3
ILK
TMEM109
CHRDL1
HEY1
STX2
HIP1
AGPAT4
CLDN5
AOC3
FMO2
ARL4C
CH25H
CCDC102B
ATP8B4
VKORC1
CNN1
BCL6
ADAMTS3
ATXN1
STARD8
LRRC17
TM6SF1
SMARCD3
TMEM43
ABL2
NPR2
C3AR1
CSRP1
KLF9
EGFL7
CYTL1
MEIS1
ANK2
ZBTB20
IGFBP3
ABCC9
GABARAPL1
TYROBP
RCAN2
SVIL
HAS2
GSN
STC1
CSDC2
C1orf216
MDFIC
TNFRSF1A
MAPK10
FNBP1
TPM4
ITGB1
ARMCX2
PDE3A
ACTB
RPS6KA2
PEG3
ABLIM3
FTO
NAGK
MCC
ZNF385D
LY96
SETBP1
LMOD1
RRAS
ATP2B4
IL4R
RHOB
A4GALT
PTGER3
AP1S2
FKBP14
ADARB1
SFRP1
NRXN2
MAF
LEF1
NES
GNA12
NPTX2
ITGA9
ADD1
PTGFR
RCBTB2
AOX1
GUCY1A2
MSR1
ITPKB
ARHGAP29
ANXA5
CNPY4
EPB41L3
GPR176
FAM89B
FMOD
C1QTNF3
ARMCX1
PDLIM7
DIXDC1
ITPR1
BARX1
ITGB3
LDOC1
LMO3
SERPINE2
LHX6
NR2F2
LTBP4
LTBP1
OSTM1
FJX1
FHL1
LTBP3
PTHLH
FLNC
VCL
COMP
NLRP3
ICAM2
SPECC1L
LPAR4
PRND
ELMO1
ABL1
S100A4
SNAI1
PGF
ID3
PACS1
PLTP
HOPX
TPM1
PTGIR
VSIG4
ABI3BP
HSPB7
SGCE
SYNE1
FGF2
PLEKHM2
CACNA1C
ROBO1
HSPB6
AMPH
MAP4K4
CTSF
CTDSP2
SELP
LMO2
SCN1B
C7
KCTD15
C1QTNF1
KCNMB1
FGD1
DCLK2
DIP2C
CDH6
GAS6
FES
LYL1
LXN
GLRB
HSPB8
FSCN1
ZMIZ1
MYH11
TMEM45A
WWTR1
TRIM8
GJC1
DUSP1
ADAMTS12
TSC22D3
PSAP
BICD2
OSMR
CSRP2
ARHGEF10
CRTAP
SIN3B
ZNF471
SLC22A17
VAT1
APOE
LPP
COL11A1
MAP4
KCTD12
TLR7
HTR2A
FCGR2B
PDLIM4
RBPMS
TMEM158
MICAL2
ANGPT1
TXNDC15
GPR162
FGFR1
HSPA12A
CAV2
ACTG2
RTN4
PAPPA
SLC6A1
VEGFB
NTAN1
LY86
RASGRP2
NOTCH2
TSPAN2
DNM1
CORO1C
MAP7D3
PMEPA1
NR3C1
DNAJB5
FABP4
SCRG1
SMTN
SEMA3G
HSPA2
CYP2U1
KCNMA1
ADAMTS8
FHOD3
F13A1
RGS5
ITIH5
CCL21
TLN1
HSPA6
SLCO2A1
OLFM1
PLCL1
RORA
POPDC2
MAGEH1
ID4
LRP12
CHRD
SORBS3
CD99
APOD
TRIO
ADAMTSL3
MMP11
UBTD1
MAP1LC3B
TREM2
LPAR1
PDE7B
AHNAK
PDZD2
CBX6
PRMT2
GSTM5
PLN
SEC31A
TERF2IP
RRAGA
TACC1
LGI2
ST3GAL1
LAIR1
PDZRN3
MYO1C
COL21A1
PKIG
RASSF8
PTGS1
HIVEP2
LOXL2
CDC42EP3
LTC4S
NUDT11
ZNF135
KLF6
CD59
SGCA
TGFBR2
RRAD
ENOX1
AQP1
MYO9A
CACNA2D3
HGF
PRKG1
PDE5A
FAT4
MATN3
PRAF2
DKK2
GPC1
ADAM23
USP11
OLR1
YPEL5
TINF2
WNT5A
RNF24
TRAK2
IDS
GPR1
FAM110B
RAI2
KLC1
CCDC92
BNIP2
EHD3
PRNP
DBN1
ITSN1
PDZRN4
EID1
CEBPB
LPL
NCALD
ZMAT3
LCAT
SERINC1
ADAMTS6
DEGS1
BCAT1
ADAM12
MMRN1
DENND2A
GPM6B
OSBPL8
STAT5A
ABCA8
LITAF
PLS3
SSBP2
GAP43
SLC16A2
PROS1
SLC16A4
TMEM121
RSU1
CORO2B
FOLR2
PFKFB3
PGM5
TGM2
SELE
CDIPT
ELOVL4
IL6
MTMR9
MID2
BEX4
TTC28
FOXC2
CLIP4
TMEM184B
KLF11
CEBPD
HAS1
ZFHX4
VIP
SYNPO
THSD7A
CBX7
FAM107A
CAP2
F2RL2
CPEB1
RDX
SWAP70
CX3CR1
PCSK5
RASA3
ZFHX3
CACNB2
RAB11FIP5
NR4A3
GNS
DTX3
EGR1
VGLL4
KCTD20
SKI
ANGPT2
ATP1A2
PLA2G5
NCAM2
CLSTN3
PEX7
KLHL3
SIPA1
NDUFA4L2
HTR2B
SALL2
HAND2
SRF
FRY
AKR1B1
RGS2
FXYD1
EPB41L4B
CASQ2
F8
DMPK
TLR2
DES
MEF2A
GRN
PJA2
SH3BGRL
CDC25C
NFASC
KLHL21
NEK2
PINK1
POU6F1
SCARA3
NDUFA7
CACNA1H
C11orf68
CAMK1D
ST8SIA1
ARHGAP24
CXCR4
CHST11
PHLDB1
RAD51AP1
SPC25
CAP1
GAB2
BCHE
KIF3C
PPP3CB
ARHGAP10
TGFBR3
LARP6
JPH2
PI4K2A
RMI1
TPSAB1
ZNF362
ISCU
PLP1
GNAO1
GRP
ZWINT
DNAJB4
NUMA1
SLCO3A1
TUSC3
NFE2L1
PTN
CD36
BACH2
PHC1
AGTR1
CHST12
SORBS1
ADAMTSL2
SLC38A2
PGR
CD63
RFC3
PTTG1
PNMA1
TCEAL4
ZSCAN16
KLF12
TCF7L1
ARMCX4
MAD2L1
PELO
SCPEP1
STEAP4
KIF15
SGCB
SOCS5
PRDM2
IGF1R
MERTK
DDX24
FH
DGKI
GMNN
CLEC5A
MLLT11
STC2
PI15
ZSCAN18
SNX1
CKAP2
PBXIP1
BST1
ZFP36
FEZ2
FADS3
PLK4
ARMC9
CAND2
HSD17B14
PRPH2
LAPTM4A
EDNRB
SV2A
HBP1
PSMA2
OXSM
RUNX2
GAL3ST4
SLC25A10
CRTAC1
PLEKHA4
FOXF2
TTK
HOXB2
MAP7
UNKL
KIT
TNN
GREM2
GPR161
CRLF1
TMOD2
SUCLG1
RABGAP1
CPA3
HEXA
MMP16
KCNA5
MARCKS
DPYSL4
KIF18A
COL4A4
CTF1
CCL19
RIN2
MYL6
HOXA4
PTPN14
PIM1
SNRPD1
SCG5
PDSS1
DYNC2H1
SCUBE2
GPX3
MRS2
IRS1
PLOD1
WFDC1
DUSP3
DEPDC1
NR1H2
PTX3
PKNOX2
KCNN2
GSDME
CLIP1
ULK2
CDC25A
RFC4
FNDC4
PENK
PTP4A3
CXADR
FZD2
TGFB2
TLL1
CKS2
NTN1
KLHL4
KIFC3
ATP6V1E1
FCER1A
GFOD1
CDCA3
NPTN
CCNE2
PYGL
PICALM
SORD
POLE2
ATP6V1B2
LRRN2
TOM1L1
GPRASP1
FKBP9
ACTC1
ORAI2
SKP2
PPP1R3C
CCNB2
CENPA
RAD54B
ST3GAL4
BDH1
SLITRK5
ADH1B
CEP68
ZBTB16
NPR3
STMN2
CLDN11
TBC1D9
ANKRD6
CCNA2
MRPL35
FGF1
ZNF165
MECP2
MPPED2
AGT
PRKAR1A
FGFR1OP
VLDLR
SCG2
HOOK1
FTL
TXNIP
KLF10
PGS1
ZNF331
AR
EXO1
ZNF667
DYNC1LI2
MMD
DNA2
GPX1
HMMR
PTPN13
DTNA
CDH19
NAB2
PID1
CAMK1
ASPM
PTTG1IP
HSPE1
SEC23A
OIP5
DIAPH3
PLAGL1
C4orf19
CD2BP2
CNTN1
PHF1
PLCG1
DLGAP4
SNRPF
EHBP1
FBXO5
PDE8B
PLA2R1
COX6A1
CCNB1
NUSAP1
CDCA8
MYOT
FOXA1
ANXA1
FRK
PDGFD
MTX2
HSD17B6
LRCH3
NRXN3
SOX11
SMAD7
MTCH2
ZHX2
TMOD1
KIF2C
SMC2
TCEA2
MMACHC
STYK1
OGFRL1
KERA
PHACTR1
APOO
S100B
DDIT4
ERCC6L
GNB5
LAMA5
CDKN3
SCN2B
NOVA1
CST2
MITF
ANGPTL7
CD151
NUP37
SMAD9
TCP11L1
SACS
HJURP
TIMM17A
SOBP
PCDH7
TTBK2
TBC1D19
VRK1
GOT1
SRPK1
ATP10A
GINS2
FER
SIX2
DSTN
CDS1
TMEM177
DUSP5
RAB32
PBK
MAGI2
CENPF
ADPRH
PEX11A
ETNK1
ZFAND5
DLG2
GABBR1
NUDT15
COQ3
NXPH3
PPP1R12A
HDC
ACAT2
WSB1
VWA1
PRMT3
CCDC69
PPP1R12B
LILRB5
BBS9
SPAG9
NCAPG
RHOBTB3
SPIN1
AP2M1
CDC20
GNAI1
TMPO
BNIP3L
MRPS22
AURKA
PPIH
NEDD4
SLC9A3R2
MYO1E
FOXN3
BCCIP
TCEAL2
UROD
NINJ2
ZDHHC17
FLII
BPNT1
CENPN
ATAD2
DLEU1
NPC2
DVL3
COX5A
GDF10
PARVB
AASS
ALOX5
THSD4
GREB1
PLK1
RELN
KCNS3
CHST10
HABP4
DSCC1
IL33
RABAC1
CASP6
TSPYL4
AUTS2
FKBP10
GYG1
CREM
TIAM1
E2F2
ITGA8
GRK4
SNX17
TNFAIP1
HSPD1
RUNDC3B
PRUNE2
BIRC5
ZNF281
HK3
ITPKA
CLDND1
RUFY3
PDCD2
ITGB3BP
CHRNA3
MEIS3P1
ELOVL6
IL2RB
ESPL1
DCBLD2
JAKMIP2
SUSD5
CCDC47
TAC1
SPAG5
TMEM100
CTSD
TNFRSF12A
APOL3
ZWILCH
TMEM53
PKIA
SMPD3
NBEA
PCNA
NAP1L1
ORAI3
EDN1
PKP2
AK2
POLQ
MAGED2
PRKAR2B
EXTL2
TCTN1
MEGF8
TYRP1
RACGAP1
PHLDA1
MAP3K12
CRY2
ACOT9
NLGN4Y
KIF11
HOXA5
FASTKD1
DNAJB6
KLF8
NRIP3
FBXL2
CUEDC1
RHBDF1
PSD
GDI1
NRBP1
TACR2
REXO2
TOR1AIP1
NDUFC1
STMN1
NIF3L1
MRPS31
WDR12
ASF1B
SIX5
BCL2L14
HK1
TRPS1
PTGS2
TULP3
GALNT10
KCNK2
SCN7A
HPRT1
VEZF1
SSTR1
ULK1
ENO2
BUB1
GNB1
DTL
CHEK1
PTGER1
GPSM2
TRAIP
CDT1
TRIM10
CLCF1
DBF4
AURKB
MCM10
AURKAIP1
MYOC
ALPK3
C11orf1
TUB
ENDOD1
TCF15
GSPT2
FBXO17
SLC29A1
INPP4A
SDHB
ZNF415
TLR8
RYR3
EPHA4
HELLS
CYC1
PSD3
KPNA2
DTYMK
FZD7
PIP5K1B
C3orf18
CDH2
NDUFS3
HNF4G
FANCI
BRCC3
HMGB2
PSRC1
FKBP4
GUF1
FADS2
ABCD3
GINS1
CACNB3
CHL1
BUB3
NPTX1
FABP3
CNIH3
GPT
SLC25A15
PAICS
ITGB1BP2
BLVRA
BCL2L2
JMJD1C
FDX1
PMP2
CSNK2A2
AMIGO2
ZNF467
TSPYL5
TROAP
STK38L
TLE4
KLF5
DCLRE1A
GRHL2
BAG3
HSPB1
PPIC
EXT2
CLCN6
SIM2
BZW2
MELK
MRPL52
NEIL3
AIFM1
FGF4
TRIP13
ACTR10
PPT1
WDR77
VIPR2
SH3YL1
KIF14
RBKS
MRPL42
EZH2
PIAS3
NUP43
CENPE
DUSP22
KL
ARMCX3
KCNK10
MAGEL2
GCNT1
ISL1
DST
MYLIP
SLAMF1
RPIA
APBB1
DHFR
NCAPH
STAP2
DAAM1
SMC4
TGM5
TOP2A
BMPR1B
GLRX2
KCTD2
UCHL1
RRAGC
AP1M2
HCFC2
HMBS
ALDH1B1
APOC1
SMARCA1
GMCL1
SPC24
EXOSC8
PEF1
SYNGR1
KLF7
FAAH
PSMG1
MYOZ3
ST3GAL6
CRMP1
CD74
NFKB1
FRAT2
SCRN1
COPS8
TIPIN
TRIM2
TPD52
TIMM8A
BCAN
ARL3
STK32B
ANKS1A
ANKRD10
MGLL
SLC27A2
STAMBP
ADCY2
PLCH1
SNCA
RNASEH2A
RENBP
CPVL
AGMAT
BMX
TMEM38B
CDON
CNR1
NUP88
MTIF2
NDUFS1
TIMM13
NDC80
WASF3
RETN
ERCC1
CHAF1B
RECQL4
ELMO2
SLC35A3
DSC2
ZDHHC13
HOXB1
LSM4
STIL
ECHS1
RFC5
POLR3B
HSD11B2
HMGCR
CCNC
CARTPT
TLR5
POMP
PCDHB12
TMEM33
CD300C
TWF1
CACYBP
BRCA1
MBD5
KIDINS220
LDB3
ATP6V1G2
MRPS33
MYB
CHAF1A
KCNB1
SMARCA2
BBS4
CENPM
PCGF2
MGST2
TBX3
CYFIP2
ECT2
SPR
RASA1
PKN1
CREBL2
PPAT
HDAC5
UNC5C
UGCG
WDR43
LSM6
KCNA3
MCM4
MRPL22
UMPS
GPD2
OVOL1
RRM1
RRM2
MRPL16
FEN1
VIPR1
NPTXR
PAPSS2
SUV39H1
NGF
PRSS3
RRAGB
FANCF
DONSON
KIF1B
TEAD1
TFPI
YAP1
RNF146
PDHA1
CUX1
NEK7
IL17RB
MTHFD2L
MREG
SQSTM1
RALGPS1
MAB21L2
SEMA3C
TAF5
MORF4L1
SERTAD2
PRLR
PURA
BBX
MPV17
PSAT1
NAT1
RAD54L
DEF8
CTSA
DEXI
PML
MAPKAPK5
GRIA1
CEP55
NLGN1
IMPA1
SGPP1
GRAMD1C
ICOS
WNK1
BTNL3
YEATS4
KCNAB1
KIF4A
YOD1
INHBB
DOLPP1
LMNA
ERBB3
DSN1
AFTPH
BLM
LAX1
RHOBTB1
OCLN
SUPV3L1
WFDC8
ABHD10
ADRB2
COL9A2
AP1S1
CYCS
MYOM1
ROR1
PLEKHF2
ARL4D
ALG6
WIPI1
PRC1
BUB1B
GABARAPL2
EFNB3
PDK4
TUBG2
POLA2
CACNA2D1
IRF5
MRPL23
ITIH3
NXT2
PARP2
CDKN1C
ACSS3
PDE9A
ZBTB38
CDX4
ARHGEF5
NME4
POF1B
MAGED1
PYGO1
FOXM1
ITM2B
TFB1M
GPX4
PPFIBP1
PIK3CA
CAPRIN2
BRCA2
NPAS3
SPP1
GTPBP8
TSFM
PRPH
IL24
DPF2
PTER
E2F8
APH1B
CSTF2
SEMA3A
TMPRSS11D
GATA6
AKTIP
FKRP
CCNO
PTPN7
DUSP14
TBC1D17
MYO1B
ZNF195
FXYD5
EXOSC7
SLC14A1
UFSP2
CYP4F12
TRIM23
GTSE1
SCN9A
TK1
BFAR
FBXL6
KLHL12
RNF138
MYO6
INPP5A
REEP1
ALG5
SATB1
ZNF132
CHMP7
SOX5
NIPSNAP3B
SEMA4G
CHEK2
PRPF40A
MVK
PSPC1
CHORDC1
MRPS12
PNMA2
CNGA3
ALDH5A1
ACOT11
RYR2
ETV2
SLC43A3
COX7A2
CASP7
ESRRB
MTG1
REEP2
GLOD4
ENDOG
DDAH1
MOCS1
SPRY4
MTHFD2
AUH
THOC7
HNF4A
DYNC1I1
SLC25A40
BTN3A3
PCYOX1
PHACTR2
CAMLG
SBNO2
IFRD2
ABHD3
WBP2
TSTA3
MCCC2
AKR7A3
ANK3
EIF4EBP1
FAS
TBCEL
MX2
CTH
TTLL4
ACOX2
UNC45A
PYGM
E2F5
HLF
CA1
ACTR3B
GIPC2
WDR13
SLC22A5
EPM2A
GFPT1
PCDHB3
ZFAND3
EIF4E
ESRRA
MKI67
PTGES2
MTRF1
CENPI
DLG3
TYK2
ICAM3
NRSN2
ZNF232
GCAT
GINS3
KBTBD2
TXN2
PPP2R3A
PLS1
AMD1
PTK7
ZNF552
HOXA10
KIFAP3
GSTA3
MRPL18
MRPL44
NGFR
MCM2
SRD5A1
TMCC1
SNAPC2
LRP3
HIBCH
PTPN12
GSTZ1
TRMT11
ZNF34
ACRV1
RMND5A
INTS7
CORO2A
ARNT
HS1BP3
CRELD1
LMNB1
APLP2
GRPEL1
GINS4
TFPI2
EPB41
SDHD
RAB11FIP2
TFDP1
CCDC15
PDE12
IL15RA
C1QBP
COX15
KRT2
OLA1
RCC1
ABCE1
GRSF1
MLXIPL
TNK1
ABHD4
SULT1B1
MOGAT2
TRIM3
CNKSR1
CLP1
MAN1A1
PTPN6
ZFYVE21
PPIF
TBL1X
KAZALD1
CCHCR1
TTLL7
TMEM106C
KLF3
RCHY1
STK16
PFN2
CST1
LETM1
SPOP
SENP7
ENAH
TGDS
GBP1
FARP1
TJAP1
WDHD1
CD2AP
BNIP1
PCDHGB6
MLX
GPATCH4
NCKIPSD
FANCA
PCDH9
RRAGD
SNN
FANCL
HOXA2
SUZ12
DDX31
ACYP1
SLC7A2
MAP2
OSR2
PARP6
EPS8L2
BCKDHB
VPS54
KCNQ1
ARL2
TBCB
TCEAL1
USP1
ZNF443
FHIT
PRDM5
PSMA4
NANS
AIP
BRD3
MPDU1
SFMBT1
IL2RA
SLC5A12
ETV6
TLX1
EFNA3
SLC5A6
TTC22
TRPC4
NDUFA9
AQP6
HOOK2
RAB27B
MED23
ABCB4
MYO19
LYZL6
SMPX
SHC2
ABCA2
HMGN1
TPMT
PJA1
TGM3
RANBP1
CENPO
CDH1
FANCE
COPZ1
NDUFS7
RFC2
IL21R
EXOSC2
DLAT
PIGF
CCIN
AK5
NAP1L2
BRIP1
XYLB
CYP2R1
GSR
KHDRBS3
OSBPL1A
FASTKD5
FGF13
SLC17A4
CCNF
UBE2H
LIN7C
SELENBP1
HOXB3
SLC6A16
CDH7
RGS9
HRH3
SLC39A9
SH3BP2
RAMP1
RAB6B
SLC25A28
TRIM15
MAGOHB
RPP14
APTX
CEP72
PLA2G3
UNG
MEP1A
GLE1
PPP1R1A
KLRD1
KCNH2
TRIM44
WFS1
EHF
DRD2
HEBP1
VPS41
GPC3
CHAD
MRPS18C
MRPL19
NT5E
SOX9
CALB2
CD96
INTS6
TEAD3
SLBP
PIK3R3
ELL3
FLOT1
ABHD11
ITGB7
YBX2
DLEU2L
LIMD2
GALNT7
SRP14
TAOK1
PFDN5
ZNF365
ABHD8
LYPD1
PIM2
QDPR
NCAPD3
EPM2AIP1
DSG2
NTRK2
HSPB3
NCAPG2
SLC10A3
GNAL
ZNF287
CHRNA2
OXTR
LAMP2
UPP1
FUT2
PBX1
CCL20
LRRC49
GJD2
TMEM144
TMEM209
PSMB2
TTF2
ACE2
DNAJC9
SI
CST3
UVRAG
RPUSD2
CD164
HEXIM1
DLEU2
RAB5B
C1GALT1
POLB
LRRC31
SAG
QRSL1
COX10
TNFAIP2
VASH2
WDR26
EPS8L3
RGS11
SERBP1
PGLYRP4
TMPRSS3
CD38
DMD
AKAP6
RNF126
PRDX2
TFRC
KCNK3
ABCG1
USF2
TOMM40
ZNF580
GAD1
RBM15
MAP3K9
SHMT1
TXNL4A
JUN
CHRND
SNAP25
ACTA1
DDAH2
FA2H
NAT2
TOE1
MIPEP
GSDMB
LAD1
POLE3
GSS
IQCB1
TRMT5
RNASEH2B
HADH
ZC3HAV1
PIK3R2
ARFIP2
LGI1
SLC22A8
GRIN1
APOM
NPY1R
COX4I1
NIPSNAP1
NEFM
CLK1
MAST3
FXN
TMEM70
MICA
CA8
PGGT1B
SARS2
FBXO28
ST8SIA2
DYNC2LI1
CPT2
CD80
GDAP2
MUTYH
AGPAT1
FNBP1L
KIF18B
GPR153
PLEK2
DNASE2
COL11A2
LAP3
TUSC2
PIGR
PRF1
PSMA5
OVGP1
SLC2A10
C3orf14
RAD51
ZNF512B
ADAMTS13
SCMH1
PCCB
SNAP91
TSPAN3
TIMELESS
KIR3DX1
GALR3
LACTB2
TNIP3
TYMS
TES
L2HGDH
MRPL17
PDK1
NDUFA10
CD226
MCM7
WASF1
CLN6
GLMN
ACTR6
IFIT5
PPID
MOAP1
CASP10
LRBA
LRTM1
TRAF3
IFITM1
TWISTNB
ABT1
MRPL39
RPS21
C19orf54
BCS1L
CYB561D2
PCOLCE2
ETHE1
SLC16A7
PRIM2
TMPRSS2
CHRM2
NASP
LGR4
CDH22
PMPCB
HOXB13
RBP1
PRDM10
CCT8
SEC62
BNIP3
ANKFY1
RAPGEFL1
PKMYT1
MAP3K13
ZNF358
TNFRSF11A
IMP3
NIP7
GATA4
CNKSR2
MYO1A
B3GALNT1
SPATA5L1
CASK
SORBS2
IER3IP1
PDHA2
CD3G
HHEX
FBXO4
SMPDL3B
INTS8
SCLY
CKAP4
IL7
ZNF134
SH2D4A
DENND1C
PCK2
CDX2
LSM7
ZNF16
CD160
BBS10
ARMCX6
NFS1
TRIM36
SLC7A1
ETS2
PAK1
PRRG1
RARB
MCM3AP
SEMA6A
TRIM31
TMEM62
DERA
WDR76
CCT6B
HOXC11
ARHGAP11A
RBL1
GRB10
PNLIPRP1
HOXA3
NPM3
STOML2
COQ2
KLHL9
SRR
GYPE
C19orf57
PGM1
SEC23B
YPEL1
PMFBP1
MRPS16
DECR1
PA2G4
B3GNT4
ARFIP1
EXT1
MTF2
NDRG4
PPP4R1
USH1C
ZBTB7B
ZNF329
KTN1
GFM1
ETV7
RNASE1
SERINC3
TEF
UQCRC1
HOMER2
TARBP2
USP10
PRMT5
PALB2
ARNT2
SMC5
HDAC1
GFI1
GTPBP1
XPO4
PRRG4
GPD1L
GCGR
GCDH
FEM1B
TUG1
EPHX2
LRRC8B
IDE
CYP39A1
GPR135
OR2H2
SSRP1
RMND1
ACSBG2
CASP3
SLC35D2
CTNNA3
REL
ALDOB
LIN7A
EFNA5
PDZD3
ZNF576
OBSL1
SLC22A1
ABI2
KIF21B
DNAJC11
CHIC2
PAPOLA
PRDM11
MED4
LSM12
HPS5
EPHA7
SNX10
FOXD3
DDC
CXCR3
CCDC106
ZW10
SH2D1A
GP2
APEH
ZDHHC3
BTN3A1
PAK3
RBBP4
MTMR1
PDZD8
TXNL4B
BBS1
GDAP1L1
MLH1
KIAA1324
AAMP
WDR3
SNCAIP
CCDC68
ESM1
HEATR6
TRAFD1
COL4A5
MOCOS
TSC22D2
SUCLG2
GPA33
DYNLT3
SEMA3E
SCP2
LMO1
DDX28
FAM20B
CRYBB2
OBP2A
GULP1
CLU
ALDH18A1
ANKH
IQCC
ASCC3
LETMD1
CASP5
TBPL1
TJP1
ERMP1
NOLC1
GRB14
PSMA1
TMEM80
SCRIB
SNX5
GPHN
ALPK1
KLF1
COASY
ZNF35
COL4A6
CDKL3
INSRR
MCM6
CDC7
CAPN10
ERLIN2
WARS2
MED28
DIRAS3
AP1G2
PAXIP1
RMND5B
MCRS1
KIF13A
SOCS6
KHK
NUP54
CNNM4
CASZ1
HEATR3
RGR
CES3
BCL10
SFXN1
MMP7
TSKU
PAX8
TSPAN31
ILVBL
GPM6A
CARM1
DPM2
NCBP1
INCENP
PPP2R1B
HAAO
SERPINA3
BTN3A2
DDX11
MAPRE3
CDX1
DGAT1
VDAC3
CC2D1A
REEP4
PFKFB2
POP1
CLSPN
LRRC8D
RNF126P1
GFRA1
ALDH9A1
METAP1
BMP4
PFDN4
SLC37A1
F12
NEK4
MORC2
PTPRH
APOBEC3F
PRKAG2
SNRPA
ABCC8
CXCL13
ACADSB
MC1R
WDR55
MPP5
LARP4
CADM1
FARSA
LIG1
SLC11A2
EPHB6
TNFSF10
RFXAP
SIPA1L3
MCAT
CDKL2
TAPBP
MXD3
POLA1
DHX58
FST
ASCL2
RAVER2
MEIS2
RHD
WDR18
CHCHD3
CHAC1
SSX2IP
LSM2
SLCO5A1
NDUFA4
TACC3
RINT1
IL18RAP
PDHX
CRABP2
TPM3
KCNJ3
EPHB3
TAF9B
FERMT1
GNG3
RBM14
RIMS1
RPRM
CDC37
MAP9
POLR3D
PEPD
KIR2DL3
CAMK2G
LEPROTL1
GART
PPA2
UBA6
L1TD1
GRIN2B
MRPS2
SRPRB
C1orf159
PEX1
SMG7
PER2
MUC13
ADAM20
STK17B
ACSM3
FANCG
SH3BGR
KHSRP
KLHL24
ATG3
AGPAT5
ZDHHC18
MEST
SMARCC1
SMPDL3A
IMMT
CUL4A
CA7
CIAPIN1
PLEKHA6
SNTA1
HNRNPC
RB1CC1
SAFB2
SP100
MANSC1
PART1
EIF2B5
ATP10B
HOXA11
POLR3G
GUCA2A
MSRB2
MAP4K2
COQ9
GEMIN4
CASQ1
NR2C1
ELOVL2
BAG1
CCDC51
CALML4
SH2D3A
HR
MAOB
MPHOSPH9
TNFRSF9
KCNMB4
TCTN2
IL12RB1
DEFB1
KEAP1
CHST5
ANKMY2
SHMT2
B4GALNT1
CDKN2B
SUSD4
CDA
TNFRSF10B
ATP2C2
ERLIN1
TRIM5
POLE
KIF13B
GOT2
PCM1
HLA-DMA
MYO5C
GNL2
LIAS
FIS1
GCC2
C1orf56
PTPN22
CDC23
DYNC1I2
CCDC33
ZBED2
TOR3A
RNF14
SHPK
FOXB1
GLS2
PELI2
FANCC
ENY2
LIFR
IKBKE
G3BP1
ROPN1B
CTNNAL1
GAST
SLC25A24
CES2
IARS2
ZBP1
ABCA12
NCR1
ALKBH4
CRYAA
MTHFD1
PDCD1
NCK2
PPP1CC
FLVCR2
ING3
CASP8
TRAM1
ABCG4
RGL2
MRPL4
PHKG1
CDKN2AIP
LAG3
R3HDM1
ACTL8
ZNRF4
PRKAR2A
WDR62
NPAS1
KRT24
DOCK3
C16orf71
FARP2
RNFT1
ASB7
PLAG1
BAK1
FGF23
STXBP2
CCNG1
THAP4
PSMB8
PARP11
DCK
PSMD13
LPA
ACADS
ZNF672
DUS1L
ZNF473
EFNA2
EIF4E2
THOP1
TJP3
PLA2G6
CLINT1
SLC25A17
RFPL2
NFKBIB
TMLHE
SKIL
PDSS2
PAEP
CXCR6
GALNT8
NFE2L3
HSD17B4
TFAP4
CGRRF1
ZNF692
PREP
HLA-F
NDP
CCDC25
TFAP2A
SCN3B
RNF167
DOHH
PUS1
POLD3
GNLY
NHLRC2
MAPKAPK3
ALDH2
RAB8A
NUP50
CHODL
RPL34
RAPSN
CD1B
EIF5A
MMP12
RBM28
PPFIBP2
PEX16
TCERG1
L1CAM
TM6SF2
S100A13
DENND4C
IRF4
ACTL7B
KNTC1
GJA3
VPS33A
BLNK
MARK1
TAF7
ELP3
CLCN3
GSTM3
NUP98
CCNK
DGKG
PARP1
ETV5
TSPAN15
SLC30A5
MYD88
SLAMF7
FGF18
PAFAH2
LRRC59
GMDS
DNPEP
VPS53
CNDP2
REPIN1
BHLHB9
ZNF22
GTPBP3
MKS1
NGRN
SDHA
FABP2
DOT1L
AP1G1
PARG
ABO
IBTK
POMC
TTC19
C8B
MYOZ2
CD5
TCOF1
OAS1
IL18R1
PRPS2
APBA1
TAC3
MTSS1
SLC6A7
NMNAT2
AVPR1B
PARD6A
NSUN3
CD7
TLE6
GRIA2
SLC5A1
CKMT2
FOXI1
SRBD1
CST6
YWHAE
AKR1A1
ATP6V0A2
TBRG4
ALAS1
MTCH1
PDS5A
DIS3
ZNF200
ADRB1
HLA-DOB
NOC4L
SERPINB1
PIGO
NGLY1
P2RX2
PES1
ZZEF1
RNF187
RPS6KC1
COLEC11
RPAIN
NKIRAS2
POLD1
VPS13A
LARS2
VPS72
LAMP3
PLCXD1
SPTLC2
KIF16B
CDCP1
GOLGA1
NPC1
NEDD8
VSNL1
CTLA4
NOX1
FUT4
HK2
EI24
GTF2H3
STATH
RPS14
SNCG
CTSS
CYB5B
PTGER4
CMPK1
NCOA2
AMOT
ETFDH
OGFOD2
SOX4
CIITA
PPP1R2
SLC38A1
IRF8
NUDT18
KIR2DL4
UST
LMNB2
IL32
SLC6A9
MRPL2
HAP1
WSCD2
PMAIP1
TALDO1
IFI27
NECAP1
YTHDF2
CXCL9
PPP1R8
TUBGCP4
NAV2
APOL1
UGP2
ISOC1
KRT9
CLDN6
TTC12
PMM1
IVD
GNG12
RAB26
SLC25A22
GNAT2
SYT2
ZBTB25
PRAME
AMBP
BST2
ANKRD40
PTPN2
RANGAP1
ZNF550
DDX54
SERPINB3
IQGAP2
RHEB
PHF7
RFX5
FUT6
SYT13
HTN3
LMX1B
PDXK
PKP4
CYP27B1
ZCCHC8
TMEM143
PMS1
DHX15
IGLL1
HSPA9
RASSF9
PRDM12
ANAPC2
PNPO
DACH1
GCA
SIRT6
SAP30
CD9
AKR7A2
FAM50B
ZNF529
MASP2
EYA3
BTN2A2
STS
GPR35
SPPL2B
EIF5A2
NAE1
BAZ1A
TP73
CDYL
STAM2
RCL1
IMPDH2
IDH2
EDC4
APOL2
PLAA
CSK
TBX10
RAB40C
ME2
ERGIC2
ZBTB10
SEC11A
C9orf116
SETD4
DHRS1
CHUK
GALK1
RBP4
GNAS
ABCB8
NUDT6
CTR9
MYH14
E2F4
RIT1
FAM135A
IFIH1
FNDC8
CNOT1
CBX1
SLC25A4
UPK1B
NAP1L4
CTSW
RBBP9
RAPGEF6
DNAJC16
RAB11FIP1
AP4S1
GMIP
KIF5B
MYH13
ZBED5
TSPAN5
SLC22A3
PMPCA
HLA-DRB6
ENTPD6
MGAT4A
RASL11B
SLC4A3
DDB2
ZKSCAN3
LYN
PRKCD
LRRC61
RAB11A
SIRT3
HNRNPAB
ZNF117
MYL6B
U2AF2
KCNG1
ATP8A1
IFNA14
FUZ
SLITRK3
PROC
CDH16
RFWD3
HIRA
CCDC59
PRKX
MANEA
EPHA1
MYBPC3
CD320
ZBTB3
ELK4
DAPK2
MST1R
PDIA4
IDH3A
TEX2
PLCB3
ZC3H7B
POLR1B
NDOR1
HARS2
FBXO34
CATSPERB
TTC30A
EXOSC9
PTK2B
SOX15
RBM10
GRIK4
CWF19L1
CHMP1B
EAF2
COQ7
MLF1
SHQ1
AVP
NFATC2IP
TPD52L1
SLC5A7
PAK2
CTRL
GYS1
ATP2C1
MICB
SUPT16H
MGMT
INTS9
BAG4
KCNA1
AHSA1
TRPA1
NUP205
NMT2
MTMR4
EHMT1
CARS2
ZNF148
BTN1A1
TUBB
PIAS2
CHRNG
ERCC5
TEX10
FGF17
SCN2A
NDUFA5
OPLAH
NPHP1
NCOA3
HS3ST1
SMARCD2
PPP3R1
DGKB
SCRN3
CLMN
CYLC1
CDC27
ZNF24
AHCYL2
AGBL3
SRRM1
ZNF189
SLC6A14
UPK2
OR10H2
FEV
IQSEC2
WNT7A
HOXD1
SYNE2
SLC1A4
CEACAM4
TUBB3
GABBR2
TRIM14
AIM2
AGGF1
ZBTB24
CYP2W1
TATDN2
DENND1A
ZNF787
STX18
