# Supplementary material for: Apoptosis-Related Gene-Mediated Cell Death Pattern Induces Immunosuppression and Immunotherapy Resistance in Gastric Cancer
Source: Front Genet. 2022 Jul 5;13:921163. doi: 10.3389/fgene.2022.921163 (PMC9295743; doi:10.3389/fgene.2022.921163)
Supplement: Supplementary file 8 [file Table7.XLS]

Supplementary table 5. Summary of detailed of apoptosisscore for each GC patients.
id	futime	fustat	apoptosisscore	sampleType	group
TCGA-BR-8588	1.080833333	0	-12.36439842	TCGA	Low
TCGA-VQ-A8DU	0.460833333	1	-10.02070206	TCGA	Low
TCGA-HU-A4G9	2.044166667	0	20.65151679	TCGA	High
TCGA-CD-A4MG	0.555833333	1	-8.626239328	TCGA	Low
TCGA-HU-8602	1.885833333	0	79.8248969	TCGA	High
TCGA-VQ-A91S	2.7775	0	36.22170479	TCGA	High
TCGA-HU-A4GY	0.0225	0	-33.35680959	TCGA	Low
TCGA-BR-8365	1.480833333	1	-58.75780751	TCGA	Low
TCGA-D7-5578	1.069166667	0	4.085515427	TCGA	High
TCGA-BR-8682	2.7525	0	-36.22950462	TCGA	Low
TCGA-CG-4465	0.760833333	1	36.41780629	TCGA	High
TCGA-CG-5720	0.083333333	1	1.487086313	TCGA	Low
TCGA-D7-6524	1.508333333	0	-9.693946258	TCGA	Low
TCGA-CD-A486	0.533333333	1	-11.61653663	TCGA	Low
TCGA-RD-A7BT	0.7275	1	31.11912033	TCGA	High
TCGA-IN-A7NT	0.8975	0	26.70420871	TCGA	High
TCGA-BR-8296	1.316666667	1	-10.96278173	TCGA	Low
TCGA-BR-4187	0.391666667	1	-49.55122126	TCGA	Low
TCGA-VQ-A91K	5.1725	0	17.00197833	TCGA	High
TCGA-IN-A6RL	1.1275	1	-15.07240545	TCGA	Low
TCGA-MX-A5UJ	1.666666667	0	-6.258579959	TCGA	Low
TCGA-BR-8286	2.485833333	0	14.90653346	TCGA	High
TCGA-R5-A7ZF	0.719166667	1	29.0729843	TCGA	High
TCGA-VQ-A8E7	3.160833333	0	10.51306849	TCGA	High
TCGA-CG-4436	0.675	0	27.4602707	TCGA	High
TCGA-D7-6520	1.591666667	0	-11.12844639	TCGA	Low
TCGA-BR-8676	0.635833333	0	2.05584333	TCGA	Low
TCGA-BR-6457	1.155833333	0	-61.6542086	TCGA	Low
TCGA-D7-A747	0.708333333	1	-71.44270624	TCGA	Low
TCGA-BR-A44U	1.1725	1	-28.64253748	TCGA	Low
TCGA-KB-A93G	1.7025	0	-12.54627366	TCGA	Low
TCGA-BR-8367	2.225	1	-7.043884494	TCGA	Low
TCGA-D7-A6F2	1.3225	0	-9.005685745	TCGA	Low
TCGA-D7-6521	1.566666667	0	-30.67249693	TCGA	Low
TCGA-CG-4466	1.6025	0	19.35071761	TCGA	High
TCGA-CD-8524	1.0775	0	-13.35577438	TCGA	Low
TCGA-BR-7723	2.4275	1	25.54612784	TCGA	High
TCGA-VQ-A91X	0.8025	1	18.94445221	TCGA	High
TCGA-BR-6801	3.3975	0	-34.31844846	TCGA	Low
TCGA-IN-A6RN	1.65	0	-38.70104983	TCGA	Low
TCGA-VQ-A928	0.483333333	1	7.259506179	TCGA	High
TCGA-BR-7958	2.4975	0	14.54987818	TCGA	High
TCGA-CG-4305	1.3475	0	15.4519743	TCGA	High
TCGA-CD-A48C	0.980833333	1	-6.328063384	TCGA	Low
TCGA-HU-A4GX	1.710833333	0	2.025614233	TCGA	Low
TCGA-BR-8382	2.116666667	1	5.681692445	TCGA	High
TCGA-IN-AB1V	1.330833333	0	-24.06384309	TCGA	Low
TCGA-CD-8532	0.983333333	1	-2.821868552	TCGA	Low
TCGA-IN-8663	0.285833333	1	35.91415114	TCGA	High
TCGA-VQ-A91D	0.989166667	1	29.83709114	TCGA	High
TCGA-KB-A6F7	5.375	0	27.99718473	TCGA	High
TCGA-VQ-A91V	3.6025	0	8.404459337	TCGA	High
TCGA-VQ-A8PM	0.158333333	1	-24.65646241	TCGA	Low
TCGA-CD-8529	1.039166667	0	-7.863082477	TCGA	Low
TCGA-CG-4460	1.858333333	1	6.95817949	TCGA	High
TCGA-BR-A4J9	0.039166667	0	-87.87956711	TCGA	Low
TCGA-B7-A5TJ	0.930833333	0	-5.364013843	TCGA	Low
TCGA-IN-A6RS	1.064166667	0	10.75669864	TCGA	High
TCGA-D7-A6EZ	1.716666667	1	45.19369559	TCGA	High
TCGA-BR-7717	1.533333333	1	-20.09364967	TCGA	Low
TCGA-CD-8527	0.605833333	1	-6.614137567	TCGA	Low
TCGA-IN-A6RR	0.569166667	1	-18.57171357	TCGA	Low
TCGA-BR-6452	2.930833333	0	41.96216257	TCGA	High
TCGA-BR-8592	0.530833333	1	-57.6003858	TCGA	Low
TCGA-D7-8573	1.6475	0	36.29875359	TCGA	High
TCGA-D7-A6F0	1.883333333	0	37.68449738	TCGA	High
TCGA-FP-A8CX	0.019166667	0	-0.970956178	TCGA	Low
TCGA-D7-8570	2.089166667	0	-4.43704082	TCGA	Low
TCGA-BR-6453	1.3475	0	-41.23735801	TCGA	Low
TCGA-HU-A4GP	0.758333333	0	1.122063195	TCGA	Low
TCGA-HU-A4H8	1.189166667	0	27.49767661	TCGA	High
TCGA-VQ-A8E3	1.835833333	1	42.13549846	TCGA	High
TCGA-KB-A93H	3.180833333	0	10.490893	TCGA	High
TCGA-BR-8297	0.625	0	-42.74096114	TCGA	Low
TCGA-HU-A4GF	2.180833333	0	28.21283806	TCGA	High
TCGA-HU-A4GT	0.55	0	34.99647213	TCGA	High
TCGA-VQ-A91A	3.333333333	0	7.908015478	TCGA	High
TCGA-VQ-A8PX	5.455833333	0	18.26483208	TCGA	High
TCGA-IN-A7NR	0.55	0	-32.7259537	TCGA	Low
TCGA-HU-A4G8	1.916666667	0	41.73158132	TCGA	High
TCGA-CG-5724	1.016666667	1	18.31063264	TCGA	High
TCGA-BR-4201	2.610833333	1	4.936996505	TCGA	High
TCGA-CD-5799	1.1	0	11.51121846	TCGA	High
TCGA-HU-A4H0	0.1775	0	57.68832011	TCGA	High
TCGA-FP-A4BF	0.466666667	1	-15.21444069	TCGA	Low
TCGA-VQ-A91Q	1.758333333	1	2.684881171	TCGA	Low
TCGA-FP-7829	1.65	0	38.31391531	TCGA	High
TCGA-HF-7134	4.410833333	0	29.99727721	TCGA	High
TCGA-CG-4441	1.183333333	1	16.25490354	TCGA	High
TCGA-FP-8631	0.0475	0	3.387363195	TCGA	Low
TCGA-BR-4279	0.808333333	1	-43.91456355	TCGA	Low
TCGA-IN-A6RJ	1.0525	0	-39.05654296	TCGA	Low
TCGA-VQ-AA6J	2.3275	0	26.77405435	TCGA	High
TCGA-CD-5800	1.110833333	0	19.5198785	TCGA	High
TCGA-VQ-A8PQ	1.3225	1	-12.84927348	TCGA	Low
TCGA-B7-A5TN	0.7975	0	-11.57702572	TCGA	Low
TCGA-VQ-A8E0	1.560833333	1	16.48047986	TCGA	High
TCGA-CD-5803	0.9475	1	-17.76048006	TCGA	Low
TCGA-BR-8371	0.9975	1	-84.20404245	TCGA	Low
TCGA-VQ-A8PU	2.310833333	1	12.49315986	TCGA	High
TCGA-BR-8284	0.680833333	1	15.6299843	TCGA	High
TCGA-VQ-A8PD	1.3775	1	-8.255446979	TCGA	Low
TCGA-VQ-A922	0.764166667	1	19.14918497	TCGA	High
TCGA-VQ-A8PB	2.8975	1	40.65622208	TCGA	High
TCGA-FP-8210	0.425	1	-42.37593077	TCGA	Low
TCGA-RD-A8N0	3.433333333	0	-50.449543	TCGA	Low
TCGA-BR-8289	0.225	1	2.798472953	TCGA	Low
TCGA-HU-A4GJ	1.805833333	0	-21.08162556	TCGA	Low
TCGA-HU-A4H3	2.45	0	17.17900949	TCGA	High
TCGA-BR-A4QL	1.364166667	1	-1.999177666	TCGA	Low
TCGA-BR-7716	3.360833333	0	15.58543853	TCGA	High
TCGA-HU-8608	1.780833333	0	52.72757475	TCGA	High
TCGA-F1-A72C	0.960833333	0	1.391414408	TCGA	Low
TCGA-VQ-A8P3	3.144166667	0	-14.47268406	TCGA	Low
TCGA-BR-7704	2.9775	0	8.932971117	TCGA	High
TCGA-VQ-A91N	1.583333333	1	31.78693779	TCGA	High
TCGA-CD-A4MH	1.030833333	0	-15.20715312	TCGA	Low
TCGA-EQ-8122	0.675	1	3.102876084	TCGA	Low
TCGA-VQ-A91Y	0.8225	1	-26.12495206	TCGA	Low
TCGA-CG-4438	4.569166667	0	26.48466603	TCGA	High
TCGA-ZQ-A9CR	0.066666667	1	-17.05988589	TCGA	Low
TCGA-BR-8690	0.9025	0	-28.88509455	TCGA	Low
TCGA-CG-4440	0.339166667	1	40.66735904	TCGA	High
TCGA-BR-6802	2.610833333	0	22.70271273	TCGA	High
TCGA-VQ-A8E2	3.664166667	0	25.31678068	TCGA	High
TCGA-D7-6818	1.044166667	1	-12.14288211	TCGA	Low
TCGA-RD-A8N9	3.008333333	0	-29.78737425	TCGA	Low
TCGA-D7-6525	1.1275	1	23.68704913	TCGA	High
TCGA-HU-A4G2	2.0525	0	4.644681109	TCGA	High
TCGA-B7-A5TK	0.8	0	-10.2146144	TCGA	Low
TCGA-SW-A7EB	0.489166667	0	-17.3301691	TCGA	Low
TCGA-BR-7959	2.805833333	0	-15.72357356	TCGA	Low
TCGA-CG-4301	0.255833333	0	-9.171974694	TCGA	Low
TCGA-BR-8060	0.966666667	1	1.26092859	TCGA	Low
TCGA-RD-A8MV	10.33333333	0	-9.908276409	TCGA	Low
TCGA-BR-8484	2.1275	1	12.75165055	TCGA	High
TCGA-HU-A4GC	0.275	0	-13.25876797	TCGA	Low
TCGA-BR-6564	2.205833333	1	-72.73877212	TCGA	Low
TCGA-HU-A4GU	0.555833333	0	40.10262927	TCGA	High
TCGA-BR-8059	1.219166667	1	-15.73493567	TCGA	Low
TCGA-CD-8528	1.041666667	0	53.94067794	TCGA	High
TCGA-BR-8291	1.685833333	1	-32.84687081	TCGA	Low
TCGA-D7-6526	1.4525	0	20.58070509	TCGA	High
TCGA-BR-8364	1.875	0	-47.34310795	TCGA	Low
TCGA-KB-A93J	3.1225	0	16.34461865	TCGA	High
TCGA-BR-8080	0.810833333	1	-26.92395249	TCGA	Low
TCGA-IN-8462	1.589166667	0	-52.03346695	TCGA	Low
TCGA-F1-6874	1.2225	0	32.70457881	TCGA	High
TCGA-CD-A487	1.039166667	0	-13.50612576	TCGA	Low
TCGA-D7-6519	1.735833333	0	2.136842138	TCGA	Low
TCGA-VQ-A91U	0.144166667	1	16.03721298	TCGA	High
TCGA-VQ-A925	0.383333333	1	3.514805588	TCGA	Low
TCGA-BR-8372	2.641666667	0	52.52294515	TCGA	High
TCGA-F1-6875	6.1025	1	23.52126996	TCGA	High
TCGA-FP-7916	1.189166667	1	-2.955849155	TCGA	Low
TCGA-VQ-AA6D	1.4475	0	44.41510879	TCGA	High
TCGA-BR-8589	2.291666667	0	38.6400196	TCGA	High
TCGA-3M-AB46	4.9025	0	-11.92146337	TCGA	Low
TCGA-CG-5734	0.675	1	-49.38019049	TCGA	Low
TCGA-VQ-A924	4.683333333	1	44.03691991	TCGA	High
TCGA-BR-8683	0.833333333	1	11.7975684	TCGA	High
TCGA-VQ-A8PK	1.508333333	1	21.20044142	TCGA	High
TCGA-BR-A4J4	0.044166667	0	12.23557305	TCGA	High
TCGA-R5-A7ZE	1.539166667	1	2.38737506	TCGA	Low
TCGA-D7-6522	1.5725	0	-40.18663641	TCGA	Low
TCGA-D7-6822	1.041666667	0	32.89790099	TCGA	High
TCGA-BR-6803	2.635833333	0	-57.88895891	TCGA	Low
TCGA-BR-8483	0.455833333	0	-12.31168657	TCGA	Low
TCGA-BR-6563	1.885833333	0	-64.03000947	TCGA	Low
TCGA-SW-A7EA	1.608333333	0	13.8922968	TCGA	High
TCGA-BR-6705	2.164166667	1	-35.93974948	TCGA	Low
TCGA-BR-8678	2.094166667	0	58.52778839	TCGA	High
TCGA-BR-8680	2.7	0	49.0500724	TCGA	High
TCGA-RD-A8N5	4.8525	1	-37.59167387	TCGA	Low
TCGA-BR-8295	0.185833333	1	15.46602796	TCGA	High
TCGA-D7-8578	1.785833333	0	-28.14166996	TCGA	Low
TCGA-R5-A7ZI	6.2975	0	-19.40733296	TCGA	Low
TCGA-FP-8209	5.030833333	1	-62.07169969	TCGA	Low
TCGA-HU-8610	0.064166667	0	3.5393491	TCGA	Low
TCGA-VQ-AA69	2.4	0	79.73760117	TCGA	High
TCGA-CG-5723	8.8775	0	-1.033566844	TCGA	Low
TCGA-RD-A8N2	9.833333333	0	-93.00019397	TCGA	Low
TCGA-BR-7722	1.294166667	1	-43.40602095	TCGA	Low
TCGA-D7-8576	1.239166667	1	18.22980407	TCGA	High
TCGA-BR-8058	3.1475	0	-2.997661243	TCGA	Low
TCGA-VQ-A91E	1.844166667	0	31.69032546	TCGA	High
TCGA-VQ-A8PO	0.783333333	1	41.52443691	TCGA	High
TCGA-CG-4444	3.975	0	12.61301256	TCGA	High
TCGA-CD-5798	1.133333333	0	-51.37874136	TCGA	Low
TCGA-BR-8591	2.3775	0	33.17077113	TCGA	High
TCGA-D7-A6EV	0.95	0	51.67352402	TCGA	High
TCGA-R5-A805	0.780833333	1	-22.73373832	TCGA	Low
TCGA-VQ-A8P2	3.2225	0	46.41813048	TCGA	High
TCGA-BR-8687	0.694166667	1	-11.8800672	TCGA	Low
TCGA-MX-A5UG	0.314166667	1	-25.16163013	TCGA	Low
TCGA-VQ-A94U	2.275	0	-11.92462158	TCGA	Low
TCGA-D7-A4Z0	1.2475	0	-40.66730207	TCGA	Low
TCGA-BR-8590	0.789166667	1	-9.104159605	TCGA	Low
TCGA-BR-6565	0.775	1	21.92800134	TCGA	High
TCGA-VQ-A923	0.169166667	1	11.32983531	TCGA	High
TCGA-D7-A4YU	1.389166667	0	23.2298758	TCGA	High
TCGA-VQ-AA6K	1.05	1	-2.138104399	TCGA	Low
TCGA-F1-A448	1.7975	0	-10.55627812	TCGA	Low
TCGA-CD-8535	1.083333333	0	39.86021509	TCGA	High
TCGA-D7-8574	1.4525	0	-43.15565202	TCGA	Low
TCGA-D7-5577	2.1725	1	20.43775686	TCGA	High
TCGA-CG-5722	0.083333333	0	-4.941856596	TCGA	Low
TCGA-CG-5726	2.4475	1	33.25213299	TCGA	High
TCGA-D7-A748	0.366666667	1	-53.17913595	TCGA	Low
TCGA-BR-8373	1.25	0	13.08076196	TCGA	High
TCGA-BR-A4J7	2.7475	0	-68.79909521	TCGA	Low
TCGA-BR-6852	3.7975	0	22.71220305	TCGA	High
TCGA-BR-6458	1.633333333	1	17.33934821	TCGA	High
TCGA-ZA-A8F6	1.458333333	0	-41.40256607	TCGA	Low
TCGA-BR-7196	1.85	0	-17.5099985	TCGA	Low
TCGA-IN-A6RI	1.5525	0	23.84512614	TCGA	High
TCGA-HJ-7597	2.235833333	1	25.8523265	TCGA	High
TCGA-HU-A4GQ	0.008333333	1	0.760468395	TCGA	Low
TCGA-B7-5818	0.989166667	0	14.00639391	TCGA	High
TCGA-BR-4256	0.789166667	1	3.860697741	TCGA	High
TCGA-BR-A4J6	0.055833333	0	-43.13427236	TCGA	Low
TCGA-CG-4443	2.533333333	0	-9.689581521	TCGA	Low
TCGA-CG-5718	3.041666667	1	-11.39885201	TCGA	Low
TCGA-BR-6455	1.1725	1	39.33320885	TCGA	High
TCGA-VQ-A8P5	0.6525	1	21.32630229	TCGA	High
TCGA-BR-A4PF	0.0975	0	34.94541115	TCGA	High
TCGA-VQ-A94R	3.594166667	1	10.41118458	TCGA	High
TCGA-HU-8249	2.4475	0	20.35435074	TCGA	High
TCGA-CG-5725	1.269166667	1	7.356486558	TCGA	High
TCGA-HU-A4H4	2.014166667	0	22.66753189	TCGA	High
TCGA-VQ-A8PJ	0.2275	1	18.48840184	TCGA	High
TCGA-BR-6709	1.0275	1	-2.694899177	TCGA	Low
TCGA-MX-A666	1.185833333	0	25.67688642	TCGA	High
TCGA-BR-A44T	2.883333333	0	-70.04570884	TCGA	Low
TCGA-CD-5813	1.0475	1	-44.24490542	TCGA	Low
TCGA-VQ-AA64	1.555833333	1	14.28499076	TCGA	High
TCGA-HF-7132	6.530833333	0	15.6344298	TCGA	High
TCGA-CG-5717	0.589166667	1	-22.36948742	TCGA	Low
TCGA-BR-A4J8	1.141666667	0	-50.8235252	TCGA	Low
TCGA-CG-5732	5.833333333	1	-15.34967473	TCGA	Low
TCGA-CG-4477	2.616666667	0	10.97439542	TCGA	High
TCGA-HU-A4G3	0.4725	0	-28.71316983	TCGA	Low
TCGA-IN-AB1X	1.141666667	0	21.6160034	TCGA	High
TCGA-CD-5804	1.0225	0	-33.59280126	TCGA	Low
TCGA-CG-5721	0.508333333	0	14.55890654	TCGA	High
TCGA-CD-A489	0.955833333	1	-54.80863682	TCGA	Low
TCGA-RD-A8N4	6.030833333	0	-81.06596054	TCGA	Low
TCGA-BR-6566	2.769166667	0	-5.169255112	TCGA	Low
TCGA-HU-8244	2.060833333	0	2.854936098	TCGA	Low
TCGA-FP-A9TM	0.525	0	9.254565423	TCGA	High
TCGA-RD-A8N1	9.775	0	-7.777390005	TCGA	Low
TCGA-VQ-A8DT	4.1225	0	3.493353063	TCGA	Low
TCGA-BR-8487	0.094166667	0	9.805020776	TCGA	High
TCGA-CD-8526	1.058333333	0	21.2694157	TCGA	High
TCGA-HU-A4H6	1.789166667	0	-27.13434797	TCGA	Low
TCGA-BR-7957	0.766666667	1	-10.64249322	TCGA	Low
TCGA-RD-A8N6	0.755833333	1	-15.2539625	TCGA	Low
TCGA-D7-A4YX	3.0775	0	47.29093506	TCGA	High
TCGA-BR-A4CS	0.125	1	-31.72657948	TCGA	Low
TCGA-BR-4191	1.55	1	3.767853865	TCGA	High
TCGA-B7-A5TI	1.6525	0	7.652364486	TCGA	High
TCGA-IP-7968	0.214166667	0	26.43580678	TCGA	High
TCGA-BR-4280	0.558333333	1	33.05361947	TCGA	High
TCGA-IN-7808	0.291666667	1	-26.36046746	TCGA	Low
TCGA-D7-8572	1.419166667	0	23.51083867	TCGA	High
TCGA-BR-8366	0.080833333	0	-5.361776965	TCGA	Low
TCGA-CD-A48A	1.05	0	-27.43987246	TCGA	Low
TCGA-VQ-A8PC	3.908333333	1	1.573991859	TCGA	Low
TCGA-D7-6528	1.285833333	0	45.41879294	TCGA	High
TCGA-BR-6707	1.364166667	0	14.23403656	TCGA	High
TCGA-BR-8368	0.364166667	0	42.65217425	TCGA	High
TCGA-HU-A4HD	2.8225	0	4.000012295	TCGA	High
TCGA-BR-8369	1.185833333	0	-19.23228451	TCGA	Low
TCGA-BR-4267	0.5225	1	5.47753534	TCGA	High
TCGA-R5-A7O7	3.858333333	0	-25.08571813	TCGA	Low
TCGA-RD-A7BS	0.933333333	1	-32.81992579	TCGA	Low
TCGA-BR-A4J5	2.394166667	0	-46.14877782	TCGA	Low
TCGA-VQ-AA6F	4.5725	0	1.849862158	TCGA	Low
TCGA-HF-7133	5.3275	0	21.19490236	TCGA	High
TCGA-D7-8575	1.539166667	1	-6.829699583	TCGA	Low
TCGA-BR-8077	0.058333333	0	-11.65055048	TCGA	Low
TCGA-CD-8531	1.064166667	0	22.40944855	TCGA	High
TCGA-IN-7806	3.0725	0	0.558781913	TCGA	Low
TCGA-BR-8485	0.7775	0	19.83996985	TCGA	High
TCGA-IN-A7NU	0.989166667	0	-24.22952628	TCGA	Low
TCGA-HU-A4H5	2.010833333	0	24.31574969	TCGA	High
TCGA-RD-A7BW	0.433333333	1	-65.57784796	TCGA	Low
TCGA-D7-8579	1.766666667	0	-41.10585037	TCGA	Low
TCGA-BR-8486	1.708333333	0	3.8070833	TCGA	High
TCGA-VQ-AA68	3.689166667	0	21.56810785	TCGA	High
TCGA-BR-8677	2.258333333	0	-5.539999633	TCGA	Low
TCGA-HU-A4HB	1.325	1	-11.20949983	TCGA	Low
TCGA-BR-7707	3.0275	0	43.75132218	TCGA	High
TCGA-VQ-A8P8	2.616666667	0	-19.17014636	TCGA	Low
TCGA-BR-8384	0.314166667	0	-62.22981283	TCGA	Low
TCGA-VQ-A92D	5.644166667	0	23.58151485	TCGA	High
TCGA-HU-A4H2	1.094166667	0	-4.743285481	TCGA	Low
TCGA-BR-8361	2.6275	0	28.5087908	TCGA	High
TCGA-VQ-A91Z	4.694166667	0	34.89386972	TCGA	High
TCGA-D7-6527	0.866666667	1	-18.3969247	TCGA	Low
TCGA-RD-A8MW	3.2025	1	-18.92286197	TCGA	Low
TCGA-D7-A6EX	0.239166667	0	-12.81697052	TCGA	Low
TCGA-VQ-A927	0.555833333	1	-23.63246984	TCGA	Low
TCGA-BR-4257	0.816666667	1	25.38073424	TCGA	High
TCGA-CG-4475	1.941666667	0	4.764729989	TCGA	High
TCGA-CD-5801	1.114166667	1	-7.033162527	TCGA	Low
TCGA-VQ-A8PP	1.9775	1	31.03303725	TCGA	High
TCGA-RD-A7C1	1.408333333	1	3.463604943	TCGA	Low
TCGA-HU-8604	1.9275	0	19.54181032	TCGA	High
TCGA-BR-6456	1.460833333	1	2.286279777	TCGA	Low
TCGA-BR-7901	0.291666667	1	-18.99697334	TCGA	Low
TCGA-MX-A663	0.833333333	1	-23.85818122	TCGA	Low
TCGA-VQ-A8PF	0.210833333	1	20.49562992	TCGA	High
TCGA-BR-7715	2.841666667	0	4.27413715	TCGA	High
TCGA-D7-A74A	1.685833333	0	6.253332212	TCGA	High
TCGA-BR-4253	0.344166667	1	48.60874326	TCGA	High
TCGA-BR-8381	0.6225	0	10.31112325	TCGA	High
TCGA-FP-7998	1.883333333	0	0.343267856	TCGA	Low
TCGA-VQ-A8DZ	1.1	1	11.95085665	TCGA	High
TCGA-HU-A4GD	1.9225	0	-11.2791907	TCGA	Low
TCGA-VQ-A8DV	1.119166667	1	-10.87373191	TCGA	Low
TCGA-CG-4306	0.085833333	1	26.58268909	TCGA	High
TCGA-VQ-A8PH	1.080833333	1	13.9768031	TCGA	High
TCGA-R5-A7ZR	0.514166667	1	2.868497	TCGA	Low
TCGA-HU-8238	0.1275	0	-23.18534109	TCGA	Low
TCGA-VQ-AA6A	3.289166667	0	22.04758196	TCGA	High
TCGA-BR-8081	2.725	0	12.65782623	TCGA	High
TCGA-VQ-AA6G	2.2	1	16.34185574	TCGA	High
TCGA-BR-8686	1.764166667	1	-12.63352698	TCGA	Low
TCGA-VQ-A94O	1.7775	1	37.66148458	TCGA	High
TCGA-FP-8211	1.1475	0	-10.3507202	TCGA	Low
TCGA-BR-7197	0.7775	0	-8.186233982	TCGA	Low
TCGA-FP-7735	0.294166667	1	-25.2303549	TCGA	Low
TCGA-D7-A6EY	0.966666667	1	16.41966873	TCGA	High
TCGA-HU-A4GH	0.994166667	0	-3.570017457	TCGA	Low
TCGA-CG-4437	0.680833333	0	3.50891864	TCGA	Low
TCGA-D7-6815	1.35	0	22.95976795	TCGA	High
TCGA-CD-8525	1.064166667	0	-13.04867711	TCGA	Low
TCGA-CG-5719	0.085833333	0	-33.32812908	TCGA	Low
TCGA-RD-A8NB	1.425	1	13.1357377	TCGA	High
TCGA-BR-A4IV	2.414166667	1	-72.93409303	TCGA	Low
TCGA-HF-A5NB	2.5775	0	41.02466914	TCGA	High
TCGA-FP-8099	1.441666667	0	19.90105343	TCGA	High
TCGA-VQ-A94T	0.95	1	31.25546044	TCGA	High
TCGA-CD-8533	1.3	0	34.97277618	TCGA	High
TCGA-CD-8530	1.0475	0	-33.34346085	TCGA	Low
TCGA-CG-4469	0.5975	1	25.07984966	TCGA	High
TCGA-VQ-A8PE	1.875	1	43.54546347	TCGA	High
TCGA-CD-8534	1.019166667	0	-28.30626077	TCGA	Low
TCGA-VQ-A94P	0.225	1	-75.52166865	TCGA	Low
GSM387789	2.539166667	0	-11.47174534	GSE15459	Low
GSM387791	1.694166667	0	17.97176693	GSE15459	High
GSM387792	0.9775	1	18.86940414	GSE15459	High
GSM387794	2.189166667	1	-49.0757958	GSE15459	Low
GSM387795	2.255833333	0	-55.33601209	GSE15459	Low
GSM387796	1.708333333	1	11.25152835	GSE15459	High
GSM387800	0.583333333	0	16.25481602	GSE15459	High
GSM387801	1.6775	0	45.8317018	GSE15459	High
GSM387802	1.266666667	0	25.11386088	GSE15459	High
GSM387803	2.725	0	51.0837963	GSE15459	High
GSM387804	1.055833333	0	-49.0639772	GSE15459	Low
GSM387805	0.908333333	0	53.18970353	GSE15459	High
GSM387806	1.644166667	0	0.010816332	GSE15459	Low
GSM387807	0.410833333	0	23.46354241	GSE15459	High
GSM387808	0.489166667	0	36.71080476	GSE15459	High
GSM387809	0.391666667	0	35.96973524	GSE15459	High
GSM387810	0.308333333	0	33.64160289	GSE15459	High
GSM387811	0.269166667	1	33.4836993	GSE15459	High
GSM387812	0.925	0	14.14409269	GSE15459	High
GSM387813	0.3275	0	63.84372154	GSE15459	High
GSM387814	1.433333333	1	-11.84208231	GSE15459	Low
GSM387815	5.244166667	0	0.893210342	GSE15459	Low
GSM387816	0.139166667	1	-9.489962714	GSE15459	Low
GSM387817	7.339166667	0	7.865411164	GSE15459	High
GSM387818	9.058333333	0	30.37719355	GSE15459	High
GSM387819	2.430833333	1	-36.04680139	GSE15459	Low
GSM387820	10.825	0	17.12717976	GSE15459	High
GSM387821	10.2475	0	-15.57066925	GSE15459	Low
GSM387822	0.016666667	0	36.92085928	GSE15459	High
GSM387823	0.55	1	14.02510874	GSE15459	High
GSM387824	10.54166667	0	-42.72348875	GSE15459	Low
GSM387825	10.45833333	0	-0.888182604	GSE15459	Low
GSM387826	0.9225	0	-58.88242217	GSE15459	Low
GSM387827	7.766666667	0	-35.66044192	GSE15459	Low
GSM387828	9.814166667	0	55.22751751	GSE15459	High
GSM387829	10.6225	0	-32.74388111	GSE15459	Low
GSM387830	7.25	1	5.866465729	GSE15459	High
GSM387831	0.864166667	1	39.20168293	GSE15459	High
GSM387832	10.46083333	0	-58.79623866	GSE15459	Low
GSM387833	0.710833333	1	6.771265643	GSE15459	High
GSM387834	3.4975	1	-34.6533364	GSE15459	Low
GSM387835	1.089166667	1	16.91188127	GSE15459	High
GSM387836	1.6475	1	-14.96733322	GSE15459	Low
GSM387837	3.125	1	-17.00864756	GSE15459	Low
GSM387838	2.533333333	1	-61.30843523	GSE15459	Low
GSM387839	0.025	0	41.7923699	GSE15459	High
GSM387840	10.7725	0	-66.13015479	GSE15459	Low
GSM387841	0.3475	1	-45.47415828	GSE15459	Low
GSM387842	1.4275	1	11.45854969	GSE15459	High
GSM387843	0.189166667	1	25.78808113	GSE15459	High
GSM387845	0.344166667	1	3.441795463	GSE15459	Low
GSM387846	7.858333333	1	32.20040146	GSE15459	High
GSM387847	9.210833333	1	-65.9296044	GSE15459	Low
GSM387848	8.285833333	1	-23.04650191	GSE15459	Low
GSM387849	0.95	1	-22.15573587	GSE15459	Low
GSM387850	0.539166667	1	-55.57234864	GSE15459	Low
GSM387851	0.905833333	1	-34.46721964	GSE15459	Low
GSM387852	1.416666667	1	-15.25702151	GSE15459	Low
GSM387853	1.383333333	1	-60.72961501	GSE15459	Low
GSM387854	0.035833333	0	24.8627382	GSE15459	High
GSM387855	9.5525	0	45.92995255	GSE15459	High
GSM387856	2.180833333	1	2.957462959	GSE15459	Low
GSM387857	0.6725	1	-54.82513996	GSE15459	Low
GSM387858	0.7725	1	0.833775486	GSE15459	Low
GSM387859	0.9225	1	-14.54657583	GSE15459	Low
GSM387860	0.019166667	0	-13.79152101	GSE15459	Low
GSM387861	1.933333333	1	30.64612977	GSE15459	High
GSM387862	0.391666667	1	-40.72743096	GSE15459	Low
GSM387863	3.755833333	0	-40.96169439	GSE15459	Low
GSM387864	0.358333333	1	3.569790314	GSE15459	Low
GSM387865	2.030833333	1	10.38811521	GSE15459	High
GSM387866	1.114166667	1	-38.83663764	GSE15459	Low
GSM387867	1.9	1	11.95122456	GSE15459	High
GSM387868	5.5475	0	-31.19646834	GSE15459	Low
GSM387869	1.739166667	1	-26.3770314	GSE15459	Low
GSM387870	0.383333333	1	-11.02119373	GSE15459	Low
GSM387871	1.085833333	1	14.09123772	GSE15459	High
GSM387872	7.135833333	0	12.50324969	GSE15459	High
GSM387873	8.175	0	4.612830303	GSE15459	High
GSM387874	1.194166667	1	-15.81196226	GSE15459	Low
GSM387875	7.391666667	0	-34.06374409	GSE15459	Low
GSM387876	2.0975	1	-35.50897303	GSE15459	Low
GSM387877	6.041666667	0	25.47707474	GSE15459	High
GSM387878	1.960833333	0	-30.24898631	GSE15459	Low
GSM387879	2.6	1	-12.0419873	GSE15459	Low
GSM387880	6.2475	0	-48.52790557	GSE15459	Low
GSM387881	1.0225	1	-30.17352618	GSE15459	Low
GSM387882	1.364166667	1	8.129554981	GSE15459	High
GSM387883	3.541666667	0	10.18179292	GSE15459	High
GSM387884	0.8225	1	2.057149876	GSE15459	Low
GSM387885	3.2025	0	-8.479071575	GSE15459	Low
GSM387886	6.064166667	0	3.692495158	GSE15459	High
GSM387887	0.485833333	1	-21.61730808	GSE15459	Low
GSM387888	2.975	0	-32.1691116	GSE15459	Low
GSM387889	0.9225	1	-2.660650529	GSE15459	Low
GSM387890	0.033333333	0	52.15403533	GSE15459	High
GSM387891	5.380833333	0	-11.70361211	GSE15459	Low
GSM387892	0.664166667	1	0.162718091	GSE15459	Low
GSM387893	4.414166667	0	-24.80272696	GSE15459	Low
GSM387894	5.5475	0	32.97061734	GSE15459	High
GSM387895	0.219166667	0	7.381975337	GSE15459	High
GSM387896	0.830833333	1	20.10968532	GSE15459	High
GSM387897	2.025	0	-3.949305131	GSE15459	Low
GSM387898	6.55	1	-52.42893049	GSE15459	Low
GSM387899	0.980833333	1	-28.6078924	GSE15459	Low
GSM387900	0.4975	0	-4.261731997	GSE15459	Low
GSM387901	6.905833333	0	39.9044926	GSE15459	High
GSM387902	4.964166667	1	-24.4189309	GSE15459	Low
GSM387903	3.435833333	1	54.69713765	GSE15459	High
GSM387904	6.194166667	0	27.27558416	GSE15459	High
GSM387905	0.5225	1	-20.96314359	GSE15459	Low
GSM387906	1.083333333	0	-13.54456029	GSE15459	Low
GSM387907	5.294166667	0	8.124458762	GSE15459	High
GSM387908	1.5225	1	20.11235345	GSE15459	High
GSM387909	2.4025	1	-39.47245	GSE15459	Low
GSM387910	1.855833333	1	-5.184998515	GSE15459	Low
GSM387911	2.075	1	-10.22478835	GSE15459	Low
GSM387912	1.425	0	0.163790702	GSE15459	Low
GSM387913	0.585833333	1	40.05852365	GSE15459	High
GSM387914	0.55	1	13.12579719	GSE15459	High
GSM387915	13.1525	0	-13.78752895	GSE15459	Low
GSM387916	5.308333333	1	11.38522162	GSE15459	High
GSM387917	0.9475	0	13.73848869	GSE15459	High
GSM387918	12.91916667	0	-8.678694427	GSE15459	Low
GSM387919	0.869166667	0	-20.52817963	GSE15459	Low
GSM387920	1.839166667	0	32.91797776	GSE15459	High
GSM387922	12.825	0	72.34765522	GSE15459	High
GSM387923	0.0025	0	2.959257092	GSE15459	Low
GSM387924	0.4025	0	3.700382881	GSE15459	High
GSM387925	10.3025	1	-22.16161537	GSE15459	Low
GSM387926	0.269166667	0	20.8662725	GSE15459	High
GSM387927	3.283333333	1	21.63783333	GSE15459	High
GSM387928	2.264166667	0	51.37407568	GSE15459	High
GSM387929	0.960833333	1	-27.77435989	GSE15459	Low
GSM387930	1.1225	1	43.32638374	GSE15459	High
GSM387931	12.40833333	0	-47.70143391	GSE15459	Low
GSM387932	2.210833333	1	38.11588073	GSE15459	High
GSM387933	1.083333333	0	-12.14314142	GSE15459	Low
GSM387934	11.81416667	0	6.336919545	GSE15459	High
GSM387935	0.4225	1	6.279386905	GSE15459	High
GSM387936	2.719166667	1	-48.45384279	GSE15459	Low
GSM387938	0.533333333	1	3.578524503	GSE15459	Low
GSM387939	12.1775	0	16.44264889	GSE15459	High
GSM387940	0.2725	1	-32.30853031	GSE15459	Low
GSM387941	1.639166667	1	22.09994091	GSE15459	High
GSM387942	0.0275	0	-8.225618555	GSE15459	Low
GSM387943	0.580833333	0	-24.35159396	GSE15459	Low
GSM387944	7.135833333	0	23.6650054	GSE15459	High
GSM387945	0.55	0	23.26039249	GSE15459	High
GSM387946	1.216666667	1	-4.65619368	GSE15459	Low
GSM387947	1.491666667	1	-11.47918999	GSE15459	Low
GSM387948	11.45583333	0	9.787585178	GSE15459	High
GSM387949	0.216666667	0	31.2775128	GSE15459	High
GSM387950	1.0525	1	-40.13488987	GSE15459	Low
GSM387951	0.130833333	0	18.47600422	GSE15459	High
GSM387952	11.13583333	0	42.65924305	GSE15459	High
GSM387953	0.716666667	0	-12.53292028	GSE15459	Low
GSM387954	1.783333333	1	-7.961995849	GSE15459	Low
GSM387955	1.080833333	1	0.940318471	GSE15459	Low
GSM387956	1.0725	0	-7.692041403	GSE15459	Low
GSM387957	1.2725	1	-15.6103144	GSE15459	Low
GSM387958	6.725	0	34.59533903	GSE15459	High
GSM387959	0.2725	1	34.36870452	GSE15459	High
GSM387960	4.385833333	1	-71.03441668	GSE15459	Low
GSM387961	1.689166667	1	-14.54414432	GSE15459	Low
GSM387962	0.75	1	-11.0816869	GSE15459	Low
GSM387963	0.0275	0	20.18148395	GSE15459	High
GSM387964	0.880833333	1	46.84202556	GSE15459	High
GSM387965	4.910833333	0	10.87012457	GSE15459	High
GSM387966	2.5	0	44.44590387	GSE15459	High
GSM387967	11.53083333	0	-25.34057757	GSE15459	Low
GSM387968	1.2775	1	30.28789563	GSE15459	High
GSM387969	9.435833333	0	4.961873593	GSE15459	High
GSM387970	0.260833333	1	13.78418678	GSE15459	High
GSM387971	1.964166667	1	24.7443228	GSE15459	High
GSM387972	0.0275	0	3.859219639	GSE15459	High
GSM387973	0.610833333	0	9.228247794	GSE15459	High
GSM387974	11.175	0	43.96146094	GSE15459	High
GSM387975	1.235833333	1	34.41657609	GSE15459	High
GSM387976	10.31916667	0	11.81155461	GSE15459	High
GSM387977	3.816666667	1	8.167829696	GSE15459	High
GSM387978	3.330833333	1	-47.16303228	GSE15459	Low
GSM387979	0.5525	1	-11.40488701	GSE15459	Low
GSM387980	0.364166667	1	-5.547869837	GSE15459	Low
GSM387981	2.0525	1	13.37310298	GSE15459	High
GSM387982	6.294166667	0	-20.96548051	GSE15459	Low
GSM387983	4.741666667	1	-25.45276622	GSE15459	Low
GSM387984	0.185833333	0	53.47950135	GSE15459	High
GSM387985	9.716666667	0	13.87193715	GSE15459	High
GSM387986	0.1225	0	10.34329979	GSE15459	High
GSM387987	0.644166667	1	31.18453692	GSE15459	High
GSM723465	2.4475	0	-22.75662574	GSE29272	Low
GSM723467	7.305833333	1	-47.57350814	GSE29272	Low
GSM723469	2.441666667	0	2.072205593	GSE29272	Low
GSM723471	2.766666667	0	-34.14941564	GSE29272	Low
GSM723473	1.5225	0	-8.232247712	GSE29272	Low
GSM723475	2.994166667	0	-33.83324239	GSE29272	Low
GSM723477	1.689166667	0	8.462577465	GSE29272	High
GSM723479	2.483333333	0	-36.37015036	GSE29272	Low
GSM723481	0.525	0	-27.93012502	GSE29272	Low
GSM723483	2.216666667	0	39.01413017	GSE29272	High
GSM723485	1.6275	0	61.55095753	GSE29272	High
GSM723487	2.335833333	0	-46.57325459	GSE29272	Low
GSM723489	1.283333333	0	22.69495824	GSE29272	High
GSM723491	0.4475	0	-11.11721677	GSE29272	Low
GSM723493	2.960833333	0	-0.948785002	GSE29272	Low
GSM723495	7.75	1	22.18631353	GSE29272	High
GSM723497	7.083333333	1	-8.748060464	GSE29272	Low
GSM723499	3.694166667	0	-4.626134795	GSE29272	Low
GSM723501	7.5775	1	7.216205239	GSE29272	High
GSM723503	1.360833333	0	17.79072465	GSE29272	High
GSM723505	1.966666667	0	-0.692038473	GSE29272	Low
GSM723507	0.425	0	-32.56965346	GSE29272	Low
GSM723509	0.575	0	-21.24813766	GSE29272	Low
GSM723511	6.85	1	-11.04766449	GSE29272	Low
GSM723513	0.5975	0	0.914993936	GSE29272	Low
GSM723515	7.805833333	1	6.223445157	GSE29272	High
GSM723517	2.414166667	0	1.87843925	GSE29272	Low
GSM723521	0.666666667	0	49.91946332	GSE29272	High
GSM723523	0.775	0	-35.41530092	GSE29272	Low
GSM723525	2.280833333	0	13.14397852	GSE29272	High
GSM723527	5.780833333	1	48.26661903	GSE29272	High
GSM723529	6.725	1	37.0237561	GSE29272	High
GSM723531	0.8	0	47.89168832	GSE29272	High
GSM723533	0.258333333	0	-20.49746134	GSE29272	Low
GSM723535	1.010833333	0	56.2790246	GSE29272	High
GSM723537	0.333333333	0	-2.082404964	GSE29272	Low
GSM723539	2.925	0	-14.11084397	GSE29272	Low
GSM723541	0.469166667	0	-7.722441071	GSE29272	Low
GSM723543	0.675	0	19.93030782	GSE29272	High
GSM723545	5.1525	1	53.32004717	GSE29272	High
GSM723547	0.380833333	0	9.596841304	GSE29272	High
GSM723549	1.7525	0	19.69167052	GSE29272	High
GSM723551	0.8725	0	15.04360248	GSE29272	High
GSM723553	5.194166667	1	31.87782465	GSE29272	High
GSM723555	1.0525	0	-20.22201483	GSE29272	Low
GSM723557	6.883333333	1	-44.44039762	GSE29272	Low
GSM723559	0.9025	0	-41.22408146	GSE29272	Low
GSM723561	6.95	1	-12.38574862	GSE29272	Low
GSM723563	2.3025	0	-11.08108158	GSE29272	Low
GSM723565	1.210833333	0	7.545815679	GSE29272	High
GSM723567	3.308333333	0	24.91192009	GSE29272	High
GSM723569	0.689166667	0	18.12728217	GSE29272	High
GSM723571	4.566666667	1	12.64173128	GSE29272	High
GSM723573	2.389166667	0	-4.480928118	GSE29272	Low
GSM723575	5.175	1	33.54464808	GSE29272	High
GSM723577	5.1275	1	31.05695773	GSE29272	High
GSM723579	4.894166667	0	-11.38914797	GSE29272	Low
GSM723581	5.466666667	1	-22.09680484	GSE29272	Low
GSM723583	0.383333333	0	-10.14174582	GSE29272	Low
GSM723585	1.010833333	0	-42.86633109	GSE29272	Low
GSM723587	2.4775	0	20.8490496	GSE29272	High
GSM723589	2.355833333	0	22.66013709	GSE29272	High
GSM723591	5.594166667	1	46.97503642	GSE29272	High
GSM723593	4.060833333	0	-34.18331298	GSE29272	Low
GSM723595	5.2525	1	19.50778303	GSE29272	High
GSM723597	0.9725	0	2.860663998	GSE29272	Low
GSM723599	0.264166667	0	21.68634588	GSE29272	High
GSM723601	0.991666667	0	41.12696418	GSE29272	High
GSM723603	5.644166667	1	0.199571865	GSE29272	Low
GSM723605	6.060833333	1	-43.28437113	GSE29272	Low
GSM723607	0.480833333	0	-41.44557352	GSE29272	Low
GSM723609	0.4775	0	-43.70297586	GSE29272	Low
GSM723611	2.125	0	-20.04148208	GSE29272	Low
GSM723613	0.216666667	0	-44.73892421	GSE29272	Low
GSM723615	1.4475	0	33.29041893	GSE29272	High
GSM723617	2.966666667	0	-24.37330205	GSE29272	Low
GSM723619	0.439166667	0	26.93844319	GSE29272	High
GSM723625	1.105833333	0	-1.877823393	GSE29272	Low
GSM723627	2.485833333	0	4.427581493	GSE29272	High
GSM723629	0.714166667	0	12.3300443	GSE29272	High
GSM723631	6.644166667	1	12.24669893	GSE29272	High
GSM723633	0.7025	0	27.61899998	GSE29272	High
GSM723635	4.766666667	0	-6.560057194	GSE29272	Low
GSM723637	1.689166667	0	27.72826294	GSE29272	High
GSM723639	0.3775	0	0.503079506	GSE29272	Low
GSM723641	0.464166667	0	2.481307708	GSE29272	Low
GSM723643	1.5475	0	3.172726561	GSE29272	Low
GSM723645	0.5725	0	9.06072821	GSE29272	High
GSM723647	2.155833333	0	-8.138987257	GSE29272	Low
GSM723649	1.05	0	-57.41847817	GSE29272	Low
GSM723653	1.010833333	0	-17.20378636	GSE29272	Low
GSM723655	2.158333333	0	-27.75469594	GSE29272	Low
GSM723657	5.6525	1	-8.562616984	GSE29272	Low
GSM723659	0.210833333	0	13.53966511	GSE29272	High
GSM723661	5.739166667	1	37.68016785	GSE29272	High
GSM723663	7.6	1	15.09382032	GSE29272	High
GSM723665	3.785833333	0	27.30243118	GSE29272	High
GSM723667	4.619166667	0	-1.976605467	GSE29272	Low
GSM723671	3.344166667	0	-37.85385975	GSE29272	Low
GSM723673	1.5525	0	-27.27222267	GSE29272	Low
GSM723675	3.689166667	0	-40.86718452	GSE29272	Low
GSM723677	6.414166667	1	15.21681564	GSE29272	High
GSM723679	0.5975	0	-11.71986713	GSE29272	Low
GSM723681	0.4975	0	4.715100919	GSE29272	High
GSM723683	1.044166667	0	-26.76128104	GSE29272	Low
GSM723685	1.458333333	0	8.125411302	GSE29272	High
GSM723687	1.158333333	0	-26.92751101	GSE29272	Low
GSM723689	1.033333333	0	10.08589591	GSE29272	High
GSM723691	4.839166667	1	-18.63714699	GSE29272	Low
GSM723693	1.7975	0	16.31664997	GSE29272	High
GSM723695	0.6275	0	-0.231295086	GSE29272	Low
GSM723697	1.8525	0	9.111144571	GSE29272	High
GSM723699	0.85	0	20.30604476	GSE29272	High
GSM723703	2.4225	0	-4.373762926	GSE29272	Low
GSM723705	1.1	0	5.722544115	GSE29272	High
GSM723707	6.185833333	1	-9.896514712	GSE29272	Low
GSM723709	0.269166667	0	32.29511575	GSE29272	High
GSM723711	0.4725	0	-9.180272528	GSE29272	Low
GSM723713	2.3225	0	-5.202560066	GSE29272	Low
GSM723717	2.714166667	0	23.01612215	GSE29272	High
GSM723719	5.810833333	1	8.04834363	GSE29272	High
GSM723721	0.3725	0	-9.556052173	GSE29272	Low
GSM723723	6.075	1	-25.36269215	GSE29272	Low
GSM723725	4.110833333	0	10.28058857	GSE29272	High
GSM723727	5.091666667	1	9.847884723	GSE29272	High
GSM723731	2.869166667	1	-42.58973999	GSE29272	Low
GSM858082	0.625	1	20.73789963	GSE34942	High
GSM858083	10.71416667	0	57.13667163	GSE34942	High
GSM858084	1.105833333	1	11.71167468	GSE34942	High
GSM858085	8.0275	0	35.25868572	GSE34942	High
GSM858086	0.308333333	1	16.81782615	GSE34942	High
GSM858087	1.7725	0	-18.19978782	GSE34942	Low
GSM858088	3.935833333	0	-6.246691291	GSE34942	Low
GSM858089	1.019166667	0	-67.82397301	GSE34942	Low
GSM858090	1.619166667	1	-59.98368517	GSE34942	Low
GSM858091	1.383333333	1	-64.17555062	GSE34942	Low
GSM858092	0.389166667	0	11.55445194	GSE34942	High
GSM858093	3.233333333	1	38.5376923	GSE34942	High
GSM858094	1.3525	1	13.18208623	GSE34942	High
GSM858095	9.375	0	35.44875969	GSE34942	High
GSM858096	8.633333333	0	-46.58723204	GSE34942	Low
GSM858097	8.033333333	0	22.14306342	GSE34942	High
GSM858098	2.0975	1	31.7921135	GSE34942	High
GSM858099	7.808333333	0	18.55389112	GSE34942	High
GSM858100	1.980833333	1	-34.04999845	GSE34942	Low
GSM858101	1.366666667	1	29.286949	GSE34942	High
GSM858102	1.305833333	0	43.62669658	GSE34942	High
GSM858103	2.091666667	1	23.64767058	GSE34942	High
GSM858104	1.555833333	0	-54.74910013	GSE34942	Low
GSM858105	1.285833333	1	20.61900697	GSE34942	High
GSM858106	1.280833333	1	-15.5191634	GSE34942	Low
GSM858107	1.308333333	1	-9.060798258	GSE34942	Low
GSM858108	1.025	1	48.28945408	GSE34942	High
GSM858109	1.8525	1	40.3829342	GSE34942	High
GSM858110	2.258333333	0	-39.06455518	GSE34942	Low
GSM858111	6.691666667	1	11.69194209	GSE34942	High
GSM858112	6.05	0	25.28217899	GSE34942	High
GSM858113	0.808333333	1	-2.709705594	GSE34942	Low
GSM858114	3.494166667	0	-60.09074308	GSE34942	Low
GSM858115	6.8025	0	24.56589705	GSE34942	High
GSM858116	0.041666667	0	30.37817832	GSE34942	High
GSM858117	0.2475	0	0.968349315	GSE34942	Low
GSM858118	4.0025	0	-33.40135105	GSE34942	Low
GSM858119	10.56916667	0	-76.42747176	GSE34942	Low
GSM858120	9.741666667	0	29.09313467	GSE34942	High
GSM858121	2.989166667	1	-15.71264211	GSE34942	Low
GSM858122	1.6275	1	-7.389205993	GSE34942	Low
GSM858123	0.760833333	1	4.935308054	GSE34942	High
GSM858124	0.464166667	0	11.9030463	GSE34942	High
GSM858125	2.7525	1	-33.08802471	GSE34942	Low
GSM858126	1.319166667	1	12.15765533	GSE34942	High
GSM858127	1.3775	1	-2.527489785	GSE34942	Low
GSM858128	2.039166667	0	30.1820213	GSE34942	High
GSM858129	0.208333333	1	20.97689142	GSE34942	High
GSM858130	0.7725	1	-54.42956171	GSE34942	Low
GSM858131	2.239166667	0	3.822876566	GSE34942	High
GSM858132	11.34166667	0	-8.374950595	GSE34942	Low
GSM858133	8.855833333	1	7.318190173	GSE34942	High
GSM858134	11.41083333	0	24.17135505	GSE34942	High
GSM858135	0.966666667	0	-17.46153457	GSE34942	Low
GSM858136	0.880833333	0	-32.35061458	GSE34942	Low
GSM858137	0.2475	0	7.185547494	GSE34942	High
GSM1379261	2.25	1	20.47215795	GSE57303	High
GSM1379262	1	1	-7.453859259	GSE57303	Low
GSM1379263	4.083333333	0	2.28645366	GSE57303	Low
GSM1379264	4.5	0	39.56951736	GSE57303	High
GSM1379265	1.25	1	-32.22833064	GSE57303	Low
GSM1379266	4.833333333	0	12.32751928	GSE57303	High
GSM1379267	5	0	-40.6264111	GSE57303	Low
GSM1379268	1.833333333	1	27.32314515	GSE57303	High
GSM1379269	5	0	-63.20384379	GSE57303	Low
GSM1379270	0.666666667	0	18.49569624	GSE57303	High
GSM1379271	3.333333333	1	11.97564918	GSE57303	High
GSM1379272	1.5	1	11.15701894	GSE57303	High
GSM1379273	2.583333333	1	13.24122598	GSE57303	High
GSM1379274	1.916666667	1	2.481512347	GSE57303	Low
GSM1379275	1.166666667	1	11.17553194	GSE57303	High
GSM1379276	3.666666667	1	-9.12722566	GSE57303	Low
GSM1379277	4.166666667	0	15.70917174	GSE57303	High
GSM1379278	4.25	0	18.96630439	GSE57303	High
GSM1379279	2.416666667	1	-0.201706168	GSE57303	Low
GSM1379280	1.833333333	1	-9.845641732	GSE57303	Low
GSM1379281	0.166666667	1	3.569636276	GSE57303	Low
GSM1379282	4.833333333	0	40.724778	GSE57303	High
GSM1379283	4.25	1	-64.51781592	GSE57303	Low
GSM1379284	2.083333333	0	-16.59835623	GSE57303	Low
GSM1379285	4	0	-5.468661086	GSE57303	Low
GSM1379286	5	0	4.652037741	GSE57303	High
GSM1379287	5	0	-15.81329025	GSE57303	Low
GSM1379288	0.666666667	1	15.58548585	GSE57303	High
GSM1379289	2	1	-2.642738573	GSE57303	Low
GSM1379290	5	0	-62.80166794	GSE57303	Low
GSM1379291	0.416666667	1	14.81444791	GSE57303	High
GSM1379292	1.833333333	1	-3.143948806	GSE57303	Low
GSM1379293	0.833333333	1	-3.905253681	GSE57303	Low
GSM1379294	4.333333333	0	6.4725387	GSE57303	High
GSM1379295	1.083333333	1	-6.884346307	GSE57303	Low
GSM1379296	3.666666667	0	5.24467972	GSE57303	High
GSM1379297	4.083333333	0	18.63502849	GSE57303	High
GSM1379298	3.166666667	0	-66.20131494	GSE57303	Low
GSM1379299	2	1	26.25596469	GSE57303	High
GSM1379300	4.166666667	0	-25.12231912	GSE57303	Low
GSM1379301	1.416666667	0	13.13358971	GSE57303	High
GSM1379302	1.25	1	22.74569444	GSE57303	High
GSM1379303	2.166666667	1	-12.88335357	GSE57303	Low
GSM1379304	1.083333333	1	-14.14728132	GSE57303	Low
GSM1379305	5	0	9.669481266	GSE57303	High
GSM1379306	5	0	24.47058969	GSE57303	High
GSM1379307	1.083333333	1	-5.431122351	GSE57303	Low
GSM1379308	4.083333333	0	32.82294139	GSE57303	High
GSM1379309	5	0	-0.083452659	GSE57303	Low
GSM1379310	3	1	-32.38320145	GSE57303	Low
GSM1379311	0.5	1	10.00673035	GSE57303	High
GSM1379312	4.166666667	0	-23.54637117	GSE57303	Low
GSM1379313	1.666666667	1	25.13615184	GSE57303	High
GSM1379314	0.333333333	1	-10.45291235	GSE57303	Low
GSM1379315	1	1	3.918752451	GSE57303	High
GSM1379316	0.75	0	17.59146335	GSE57303	High
GSM1379317	5	0	22.58119995	GSE57303	High
GSM1379318	5	0	26.80583991	GSE57303	High
GSM1379319	2.75	1	7.802713656	GSE57303	High
GSM1379320	5	0	-16.09116351	GSE57303	Low
GSM1379321	1.416666667	1	14.08685853	GSE57303	High
GSM1379322	3.833333333	0	17.77862876	GSE57303	High
GSM1379323	1.083333333	0	14.59745631	GSE57303	High
GSM1379324	3.083333333	0	7.140686943	GSE57303	High
GSM1379325	4.166666667	0	16.98052323	GSE57303	High
GSM1379326	0.583333333	0	25.09634755	GSE57303	High
GSM1379327	0.416666667	1	10.44927122	GSE57303	High
GSM1379328	0.75	1	-14.34962163	GSE57303	Low
GSM1379329	0.666666667	1	-9.073841703	GSE57303	Low
GSM1379330	2.666666667	1	-86.68570307	GSE57303	Low
GSM1523727	7.394166667	0	18.65079306	GSE62254	High
GSM1523728	7.3525	0	18.74839756	GSE62254	High
GSM1523729	7.3525	0	8.180575526	GSE62254	High
GSM1523744	8.808333333	0	32.07028249	GSE62254	High
GSM1523745	8.794166667	0	16.15923091	GSE62254	High
GSM1523746	2.125	1	-1.355909242	GSE62254	Low
GSM1523747	0.725	1	28.39536955	GSE62254	High
GSM1523748	8.744166667	0	-12.71871833	GSE62254	Low
GSM1523765	1.183333333	1	24.37390247	GSE62254	High
GSM1523768	2.019166667	1	-14.44554764	GSE62254	Low
GSM1523769	1.144166667	1	-17.47478644	GSE62254	Low
GSM1523770	1.839166667	1	34.52784764	GSE62254	High
GSM1523771	1.055833333	1	-68.42090275	GSE62254	Low
GSM1523772	0.835833333	1	-56.15311645	GSE62254	Low
GSM1523773	0.360833333	1	-74.6000641	GSE62254	Low
GSM1523774	8.141666667	0	-63.72480553	GSE62254	Low
GSM1523775	8.133333333	0	26.03938337	GSE62254	High
GSM1523776	8.1225	0	35.44692925	GSE62254	High
GSM1523777	7.744166667	0	21.99300547	GSE62254	High
GSM1523778	7.719166667	0	-15.0150899	GSE62254	Low
GSM1523779	7.716666667	0	18.0995608	GSE62254	High
GSM1523780	1.366666667	1	26.75417602	GSE62254	High
GSM1523781	0.244166667	1	15.53446405	GSE62254	High
GSM1523782	0.366666667	1	23.85535112	GSE62254	High
GSM1523783	7.660833333	0	-25.02318261	GSE62254	Low
GSM1523784	7.608333333	0	-19.1333214	GSE62254	Low
GSM1523785	0.980833333	1	-1.837416693	GSE62254	Low
GSM1523786	2.3725	1	-14.85797726	GSE62254	Low
GSM1523787	7.469166667	0	32.08129577	GSE62254	High
GSM1523788	0.689166667	1	-38.69451191	GSE62254	Low
GSM1523789	0.983333333	1	-12.63250238	GSE62254	Low
GSM1523790	6.744166667	0	14.06927449	GSE62254	High
GSM1523791	6.760833333	0	27.45321909	GSE62254	High
GSM1523792	6.733333333	0	24.79009771	GSE62254	High
GSM1523793	6.7275	0	-6.250191866	GSE62254	Low
GSM1523794	2.25	1	4.202539521	GSE62254	High
GSM1523795	6.6725	0	17.75833811	GSE62254	High
GSM1523796	4.8025	1	-39.66841991	GSE62254	Low
GSM1523797	2.355833333	1	8.66822341	GSE62254	High
GSM1523798	5.1525	1	-17.391905	GSE62254	Low
GSM1523799	6.458333333	0	12.23195172	GSE62254	High
GSM1523800	6.410833333	0	39.64086795	GSE62254	High
GSM1523801	6.410833333	0	41.12892206	GSE62254	High
GSM1523802	6.3975	0	8.323273277	GSE62254	High
GSM1523803	0.589166667	1	20.05662602	GSE62254	High
GSM1523804	6.391666667	0	-13.98017256	GSE62254	Low
GSM1523805	0.3725	1	-9.271914939	GSE62254	Low
GSM1523806	1.058333333	1	2.600445263	GSE62254	Low
GSM1523807	6.144166667	0	0.64673687	GSE62254	Low
GSM1523808	6.125	0	-14.04491895	GSE62254	Low
GSM1523809	6.119166667	0	22.42766952	GSE62254	High
GSM1523810	6.089166667	0	26.67123885	GSE62254	High
GSM1523811	6.0725	0	16.76604849	GSE62254	High
GSM1523812	6.069166667	0	3.752055057	GSE62254	High
GSM1523813	6.069166667	0	20.09201564	GSE62254	High
GSM1523814	6.060833333	0	17.55193619	GSE62254	High
GSM1523815	2.0975	1	21.64425969	GSE62254	High
GSM1523816	6.005833333	0	23.94793007	GSE62254	High
GSM1523817	0.519166667	1	2.489808032	GSE62254	Low
GSM1523818	0.819166667	1	12.67902142	GSE62254	High
GSM1523819	0.841666667	1	2.954162172	GSE62254	Low
GSM1523820	1.975	1	5.739671507	GSE62254	High
GSM1523821	5.925	0	30.25301984	GSE62254	High
GSM1523822	5.914166667	0	7.637415388	GSE62254	High
GSM1523823	5.908333333	0	33.37078353	GSE62254	High
GSM1523824	5.889166667	0	21.08537599	GSE62254	High
GSM1523825	0.333333333	1	26.71279875	GSE62254	High
GSM1523826	0.225	1	-5.794566189	GSE62254	Low
GSM1523827	5.835833333	0	-30.00544217	GSE62254	Low
GSM1523828	0.489166667	1	-10.84021635	GSE62254	Low
GSM1523829	5.819166667	0	6.983127536	GSE62254	High
GSM1523830	4.4525	1	32.35650895	GSE62254	High
GSM1523831	2.575	1	21.58836338	GSE62254	High
GSM1523832	1.4725	1	-11.81422187	GSE62254	Low
GSM1523833	0.739166667	1	19.71561492	GSE62254	High
GSM1523834	3.714166667	1	-25.12830196	GSE62254	Low
GSM1523835	5.775	0	-17.11008768	GSE62254	Low
GSM1523836	5.769166667	0	14.59147356	GSE62254	High
GSM1523837	2.235833333	1	15.07992459	GSE62254	High
GSM1523838	0.860833333	1	22.7121831	GSE62254	High
GSM1523839	5.760833333	0	-13.36083756	GSE62254	Low
GSM1523840	1.9025	1	9.146821822	GSE62254	High
GSM1523841	3.505833333	1	16.72385665	GSE62254	High
GSM1523842	4.060833333	1	-2.462138273	GSE62254	Low
GSM1523843	2.155833333	1	-4.908215869	GSE62254	Low
GSM1523844	5.741666667	0	-5.935301439	GSE62254	Low
GSM1523845	0.805833333	1	3.185732203	GSE62254	Low
GSM1523846	5.6975	0	-3.430551104	GSE62254	Low
GSM1523847	5.6775	0	29.22038761	GSE62254	High
GSM1523848	5.6775	0	-2.158089079	GSE62254	Low
GSM1523849	2.335833333	1	-20.09954701	GSE62254	Low
GSM1523850	3.033333333	1	-43.42782457	GSE62254	Low
GSM1523851	5.6025	0	37.47772476	GSE62254	High
GSM1523852	2.583333333	1	-13.46073425	GSE62254	Low
GSM1523853	5.560833333	0	4.024324456	GSE62254	High
GSM1523854	5.560833333	0	1.953810105	GSE62254	Low
GSM1523855	1.8275	1	8.626379972	GSE62254	High
GSM1523856	5.516666667	0	24.30777042	GSE62254	High
GSM1523857	1.2025	1	-37.14273348	GSE62254	Low
GSM1523858	1.425	1	-108.9587085	GSE62254	Low
GSM1523859	4.4275	0	-0.072871505	GSE62254	Low
GSM1523860	3.516666667	1	31.98003753	GSE62254	High
GSM1523861	5.4	0	1.498792785	GSE62254	Low
GSM1523862	1.75	1	-73.1130751	GSE62254	Low
GSM1523863	5.380833333	0	36.33709423	GSE62254	High
GSM1523864	5.330833333	0	23.08618789	GSE62254	High
GSM1523865	5.308333333	0	34.14704326	GSE62254	High
GSM1523866	0.364166667	1	-12.53172303	GSE62254	Low
GSM1523867	2.7725	1	14.94447671	GSE62254	High
GSM1523868	5.2725	0	18.95727855	GSE62254	High
GSM1523869	5.210833333	0	5.49217788	GSE62254	High
GSM1523870	5.205833333	0	48.71188387	GSE62254	High
GSM1523871	5.1975	0	19.40856811	GSE62254	High
GSM1523872	1.2525	1	-10.95096369	GSE62254	Low
GSM1523873	2.0025	1	16.96968967	GSE62254	High
GSM1523874	5.175	0	8.2183514	GSE62254	High
GSM1523875	0.705833333	1	25.04878608	GSE62254	High
GSM1523876	5.158333333	0	23.88787887	GSE62254	High
GSM1523877	1.091666667	1	27.20534568	GSE62254	High
GSM1523878	5.155833333	0	5.34228878	GSE62254	High
GSM1523879	5.0975	0	8.306065442	GSE62254	High
GSM1523880	5.080833333	0	36.85329844	GSE62254	High
GSM1523881	1.241666667	1	1.171416391	GSE62254	Low
GSM1523882	5.058333333	0	42.86646307	GSE62254	High
GSM1523883	3.294166667	1	25.43094085	GSE62254	High
GSM1523884	5.035833333	0	-15.45032278	GSE62254	Low
GSM1523885	5.019166667	0	35.1180188	GSE62254	High
GSM1523886	0.466666667	1	-36.74205237	GSE62254	Low
GSM1523887	5.016666667	0	20.01529749	GSE62254	High
GSM1523888	4.991666667	0	38.25605258	GSE62254	High
GSM1523889	4.9725	0	11.88656222	GSE62254	High
GSM1523890	4.964166667	0	-8.414043418	GSE62254	Low
GSM1523891	4.964166667	0	-7.845531245	GSE62254	Low
GSM1523892	4.955833333	0	-5.682073287	GSE62254	Low
GSM1523893	1.675	1	21.8732296	GSE62254	High
GSM1523894	2.980833333	1	18.46088418	GSE62254	High
GSM1523895	4.919166667	0	37.77364548	GSE62254	High
GSM1523896	2.335833333	1	7.515723818	GSE62254	High
GSM1523897	4.905833333	0	36.72926061	GSE62254	High
GSM1523898	4.9025	0	22.48792841	GSE62254	High
GSM1523899	4.839166667	0	-0.574689273	GSE62254	Low
GSM1523901	4.789166667	0	38.49457234	GSE62254	High
GSM1523903	3.316666667	1	9.556192955	GSE62254	High
GSM1523904	4.614166667	0	3.510517228	GSE62254	Low
GSM1523905	4.608333333	0	6.740914963	GSE62254	High
GSM1523906	4.608333333	0	10.83509267	GSE62254	High
GSM1523908	4.589166667	0	23.12638966	GSE62254	High
GSM1523909	4.544166667	0	32.4185559	GSE62254	High
GSM1523910	4.5275	0	45.29752006	GSE62254	High
GSM1523911	1.819166667	1	8.234851334	GSE62254	High
GSM1523918	2.344166667	1	-38.2467028	GSE62254	Low
GSM1523919	7.008333333	0	-19.34986404	GSE62254	Low
GSM1523920	0.7775	1	-34.15849934	GSE62254	Low
GSM1523921	6.941666667	0	28.11448648	GSE62254	High
GSM1523922	1.966666667	1	11.06223418	GSE62254	High
GSM1523923	2.2	1	21.42911311	GSE62254	High
GSM1523924	6.85	0	-21.59000734	GSE62254	Low
GSM1523925	0.525	1	7.470455411	GSE62254	High
GSM1523926	5.7525	0	21.40180244	GSE62254	High
GSM1523927	6.730833333	0	-2.038744969	GSE62254	Low
GSM1523928	4.510833333	1	19.2123155	GSE62254	High
GSM1523929	7.360833333	0	29.57242002	GSE62254	High
GSM1523930	6.544166667	0	-8.680765407	GSE62254	Low
GSM1523931	6.466666667	0	5.484240604	GSE62254	High
GSM1523932	1.055833333	1	17.21124135	GSE62254	High
GSM1523933	6.2725	0	18.56385552	GSE62254	High
GSM1523934	1.066666667	1	4.299206173	GSE62254	High
GSM1523935	7.283333333	0	-40.01376394	GSE62254	Low
GSM1523936	1.464166667	1	-35.07992474	GSE62254	Low
GSM1523937	1.639166667	1	-4.218238642	GSE62254	Low
GSM1523938	0.480833333	1	-61.85988841	GSE62254	Low
GSM1523939	0.935833333	1	-90.01572512	GSE62254	Low
GSM1523940	1.669166667	1	18.89141517	GSE62254	High
GSM1523941	0.3775	1	23.19238827	GSE62254	High
GSM1523942	5.855833333	0	6.972406852	GSE62254	High
GSM1523943	0.460833333	1	8.317408151	GSE62254	High
GSM1523944	5.8025	0	13.65273703	GSE62254	High
GSM1523945	1.460833333	1	-25.2359945	GSE62254	Low
GSM1523946	5.744166667	0	14.93262954	GSE62254	High
GSM1523947	5.7025	0	47.83864773	GSE62254	High
GSM1523948	2.289166667	1	-40.5418306	GSE62254	Low
GSM1523949	0.841666667	1	-70.50533053	GSE62254	Low
GSM1523950	5.683333333	0	45.32920479	GSE62254	High
GSM1523951	4.419166667	1	2.958009965	GSE62254	Low
GSM1523952	8.405833333	0	-8.467046965	GSE62254	Low
GSM1523953	7.064166667	0	31.75867815	GSE62254	High
GSM1523954	8.405833333	0	-8.716686794	GSE62254	Low
GSM1523955	2.864166667	1	-51.116797	GSE62254	Low
GSM1523956	2.594166667	1	16.89754054	GSE62254	High
GSM1523957	8.385833333	0	12.728615	GSE62254	High
GSM1523958	8.3525	0	-17.68928595	GSE62254	Low
GSM1523959	1.4525	1	28.6329603	GSE62254	High
GSM1523960	8.25	0	21.23691474	GSE62254	High
GSM1523961	0.791666667	1	29.30324473	GSE62254	High
GSM1523962	1.6775	1	-63.23801405	GSE62254	Low
GSM1523963	3.814166667	1	-8.991836565	GSE62254	Low
GSM1523964	8.210833333	0	26.52936088	GSE62254	High
GSM1523965	0.955833333	1	-12.74485085	GSE62254	Low
GSM1523966	4.316666667	1	20.73479425	GSE62254	High
GSM1523967	8.205833333	0	-11.0672371	GSE62254	Low
GSM1523968	3.764166667	1	-76.5784185	GSE62254	Low
GSM1523969	1.491666667	1	-36.91946514	GSE62254	Low
GSM1523970	1.308333333	1	6.492953253	GSE62254	High
GSM1523971	1.108333333	1	-73.1453117	GSE62254	Low
GSM1523972	0.541666667	1	-5.57448368	GSE62254	Low
GSM1523973	7.2725	0	10.56118122	GSE62254	High
GSM1523974	8.185833333	0	16.90847088	GSE62254	High
GSM1523975	0.6	1	-28.75281261	GSE62254	Low
GSM1523976	4.666666667	1	-7.149845721	GSE62254	Low
GSM1523977	0.083333333	1	4.666762083	GSE62254	High
GSM1523978	1.3525	1	5.872943691	GSE62254	High
GSM1523979	0.785833333	1	45.85877297	GSE62254	High
GSM1523980	0.558333333	1	-24.77992966	GSE62254	Low
GSM1523981	8.1	0	-27.52978636	GSE62254	Low
GSM1523982	0.725	1	-39.77601549	GSE62254	Low
GSM1523983	0.841666667	1	19.87812817	GSE62254	High
GSM1523984	8.080833333	0	20.24486515	GSE62254	High
GSM1523985	6.460833333	1	7.53253124	GSE62254	High
GSM1523986	7.233333333	0	-33.24439352	GSE62254	Low
GSM1523987	1.5225	1	-16.7793735	GSE62254	Low
GSM1523988	1.235833333	1	-90.63578615	GSE62254	Low
GSM1523989	7.225	0	-27.22106892	GSE62254	Low
GSM1523990	1.180833333	1	-3.256946476	GSE62254	Low
GSM1523991	7.933333333	0	-7.214872884	GSE62254	Low
GSM1523992	1.6775	1	1.145212363	GSE62254	Low
GSM1523993	5.6775	1	-6.682923892	GSE62254	Low
GSM1523994	7.1975	0	-21.28642909	GSE62254	Low
GSM1523995	0.530833333	1	-4.767747205	GSE62254	Low
GSM1523996	2.933333333	1	-26.86237322	GSE62254	Low
GSM1523997	2.1	1	26.60470109	GSE62254	High
GSM1523998	1.769166667	1	17.3208254	GSE62254	High
GSM1523999	7.8225	0	6.387308095	GSE62254	High
GSM1524000	7.8225	0	1.360239124	GSE62254	Low
GSM1524001	7.8025	0	8.812087572	GSE62254	High
GSM1524002	7.1775	0	29.85693888	GSE62254	High
GSM1524003	7.160833333	0	4.69303779	GSE62254	High
GSM1524004	0.494166667	1	-2.820360456	GSE62254	Low
GSM1524005	0.789166667	1	18.74392996	GSE62254	High
GSM1524006	2.189166667	1	-88.87814246	GSE62254	Low
GSM1524007	0.864166667	1	1.851090927	GSE62254	Low
GSM1524008	0.9025	1	26.86042016	GSE62254	High
GSM1524009	5.416666667	1	-24.81205994	GSE62254	Low
GSM1524010	1.641666667	1	-61.65569858	GSE62254	Low
GSM1524011	7.516666667	0	12.56562905	GSE62254	High
GSM1524012	7.1025	0	22.2605307	GSE62254	High
GSM1524013	7.491666667	0	15.8375429	GSE62254	High
GSM1524014	0.944166667	1	18.49503489	GSE62254	High
GSM1524015	2.0725	1	1.037397787	GSE62254	Low
GSM1524016	2.316666667	1	-2.330129438	GSE62254	Low
GSM1524017	7.085833333	0	19.46051533	GSE62254	High
GSM1524018	7.064166667	0	16.42017696	GSE62254	High
GSM1524019	0.694166667	1	-2.110989673	GSE62254	Low
GSM1524020	7.025	0	-5.399914453	GSE62254	Low
GSM1524021	1.0775	1	-10.29728056	GSE62254	Low
GSM1524022	0.669166667	1	-26.94069392	GSE62254	Low
GSM1524023	6.985833333	0	20.17908752	GSE62254	High
GSM1524024	7.4525	1	-13.12507616	GSE62254	Low
GSM1524025	6.819166667	1	7.853363383	GSE62254	High
GSM1524026	6.966666667	0	-40.36315763	GSE62254	Low
GSM1524027	4.975	1	-3.488486034	GSE62254	Low
GSM1524028	3.975	1	8.382283182	GSE62254	High
GSM1524029	2.591666667	1	-97.42164955	GSE62254	Low
GSM1524030	2.610833333	1	-102.5706479	GSE62254	Low
GSM1524031	6.833333333	0	21.25512706	GSE62254	High
GSM1524032	6.433333333	1	23.70607028	GSE62254	High
GSM1524033	6.735833333	0	10.54010717	GSE62254	High
GSM1524034	3.6725	1	-37.61815475	GSE62254	Low
GSM1524035	6.691666667	0	-54.54208623	GSE62254	Low
GSM1524036	6.660833333	0	16.01717742	GSE62254	High
GSM1524037	1.9525	1	-23.44170074	GSE62254	Low
GSM1524038	0.719166667	1	0.450315758	GSE62254	Low
GSM1524039	1.005833333	1	-27.56325604	GSE62254	Low
GSM1524040	3.014166667	1	3.054732129	GSE62254	Low
GSM1524041	6.444166667	0	29.39359564	GSE62254	High
GSM1524042	0.9025	1	-8.685648871	GSE62254	Low
GSM1524043	1.4025	1	24.34650683	GSE62254	High
GSM1524044	1.905833333	1	-17.79868978	GSE62254	Low
GSM1524045	7.4275	0	-10.68382073	GSE62254	Low
GSM1524046	7.335833333	0	-18.38191937	GSE62254	Low
GSM1524047	5.8225	0	-17.4848179	GSE62254	Low
GSM1524048	3.9	1	15.16240557	GSE62254	High
GSM1524049	7.316666667	0	-1.197788069	GSE62254	Low
GSM1524050	4.760833333	1	1.133919538	GSE62254	Low
GSM1524051	7.2725	0	-6.70955802	GSE62254	Low
GSM1524052	1.0975	1	-38.97554478	GSE62254	Low
GSM1524053	7.244166667	0	7.342821693	GSE62254	High
GSM1524054	7.214166667	0	36.06024239	GSE62254	High
GSM1524055	3.160833333	1	-16.00020875	GSE62254	Low
GSM1524056	1.180833333	1	-1.904050519	GSE62254	Low
GSM1524057	1.3275	1	-86.19876697	GSE62254	Low
GSM1524058	7.1225	0	-28.50485818	GSE62254	Low
GSM1524059	7.1	0	-31.38729609	GSE62254	Low
GSM1524060	7.069166667	0	11.19392594	GSE62254	High
GSM1524061	7.05	0	39.19879294	GSE62254	High
GSM1524062	5.85	1	-88.10839756	GSE62254	Low
GSM1524068	7.739166667	0	31.90669731	GSE62254	High
GSM1524069	7.133333333	1	28.19581868	GSE62254	High
GSM1524070	7.635833333	0	-12.93829001	GSE62254	Low
GSM1524071	7.564166667	0	-8.370950763	GSE62254	Low
GSM1524072	3.5775	1	-17.26477718	GSE62254	Low
GSM2235556	5.833333333	1	-4.929329137	GSE84437	Low
GSM2235557	1.916666667	1	-31.0468672	GSE84437	Low
GSM2235558	2	1	-38.99577523	GSE84437	Low
GSM2235559	4.916666667	1	-25.11185673	GSE84437	Low
GSM2235560	1	1	-35.49225066	GSE84437	Low
GSM2235561	7.083333333	0	-16.3670411	GSE84437	Low
GSM2235562	1.5	1	15.37848652	GSE84437	High
GSM2235563	1.166666667	1	12.7842366	GSE84437	High
GSM2235564	7	0	31.66145542	GSE84437	High
GSM2235565	5.416666667	1	-58.41218028	GSE84437	Low
GSM2235566	0.916666667	1	-15.32664781	GSE84437	Low
GSM2235567	3.583333333	1	-33.9610822	GSE84437	Low
GSM2235568	6.833333333	0	9.725107317	GSE84437	High
GSM2235569	6.833333333	0	34.2683602	GSE84437	High
GSM2235570	6.75	0	-5.3211744	GSE84437	Low
GSM2235571	6.666666667	0	15.21040265	GSE84437	High
GSM2235572	7.166666667	0	-38.26857244	GSE84437	Low
GSM2235573	6.833333333	0	-18.71923723	GSE84437	Low
GSM2235574	0.916666667	1	-4.157322619	GSE84437	Low
GSM2235575	7.166666667	0	13.1970716	GSE84437	High
GSM2235576	0.333333333	1	22.67289569	GSE84437	High
GSM2235577	1.583333333	1	-29.19964103	GSE84437	Low
GSM2235578	1.75	1	14.0151697	GSE84437	High
GSM2235579	1.416666667	1	-6.486389393	GSE84437	Low
GSM2235580	2.083333333	1	-30.38315097	GSE84437	Low
GSM2235582	1.083333333	1	-19.42998855	GSE84437	Low
GSM2235584	4.75	1	-9.061025375	GSE84437	Low
GSM2235585	1.916666667	1	6.140830182	GSE84437	High
GSM2235586	6.416666667	0	-22.74058149	GSE84437	Low
GSM2235587	5.333333333	1	-9.751497027	GSE84437	Low
GSM2235588	4.25	1	-46.91489124	GSE84437	Low
GSM2235589	6.416666667	0	19.28530353	GSE84437	High
GSM2235593	6.416666667	0	30.57228927	GSE84437	High
GSM2235595	1.25	1	-29.74365511	GSE84437	Low
GSM2235596	6.25	0	-17.75621995	GSE84437	Low
GSM2235597	7	0	38.561943	GSE84437	High
GSM2235598	1.75	1	-29.47833894	GSE84437	Low
GSM2235599	6.666666667	0	-1.789195415	GSE84437	Low
GSM2235600	6.166666667	0	-3.509072062	GSE84437	Low
GSM2235601	6.166666667	0	-30.0642762	GSE84437	Low
GSM2235602	6.833333333	0	-38.5703324	GSE84437	Low
GSM2235603	6.666666667	0	12.59826773	GSE84437	High
GSM2235604	6.166666667	0	20.24688722	GSE84437	High
GSM2235605	5.583333333	1	-21.62782907	GSE84437	Low
GSM2235606	6.083333333	0	-36.58909581	GSE84437	Low
GSM2235607	0.5	1	-7.083005223	GSE84437	Low
GSM2235608	6.666666667	0	37.74747847	GSE84437	High
GSM2235609	0.666666667	1	-23.96397042	GSE84437	Low
GSM2235610	1.916666667	1	-43.21807401	GSE84437	Low
GSM2235611	0.666666667	1	-10.41198956	GSE84437	Low
GSM2235612	2.416666667	1	-47.49027965	GSE84437	Low
GSM2235613	6.916666667	0	32.74849747	GSE84437	High
GSM2235614	6.416666667	0	22.88930375	GSE84437	High
GSM2235615	6.416666667	0	-13.04098278	GSE84437	Low
GSM2235616	0.083333333	1	-1.616535438	GSE84437	Low
GSM2235617	5.916666667	0	31.3699286	GSE84437	High
GSM2235618	5.916666667	0	13.4003231	GSE84437	High
GSM2235619	5.833333333	0	-5.416770029	GSE84437	Low
GSM2235620	5.916666667	0	7.244257074	GSE84437	High
GSM2235621	2.75	1	6.6606915	GSE84437	High
GSM2235622	1.916666667	1	-32.75684136	GSE84437	Low
GSM2235623	1.75	1	25.72146384	GSE84437	High
GSM2235624	6.416666667	0	32.26812601	GSE84437	High
GSM2235625	5.833333333	0	-38.87571375	GSE84437	Low
GSM2235626	6.416666667	0	-24.42787694	GSE84437	Low
GSM2235627	5.833333333	0	4.42695219	GSE84437	High
GSM2235628	6.166666667	0	-18.21827088	GSE84437	Low
GSM2235629	3	1	-18.59812626	GSE84437	Low
GSM2235630	5.833333333	0	-43.02069107	GSE84437	Low
GSM2235631	5.75	0	-25.42591575	GSE84437	Low
GSM2235632	6.333333333	0	9.916104085	GSE84437	High
GSM2235633	1.416666667	1	-33.74857512	GSE84437	Low
GSM2235634	6.166666667	0	0.69054426	GSE84437	Low
GSM2235635	6	0	27.85397169	GSE84437	High
GSM2235636	5.75	0	-41.3229458	GSE84437	Low
GSM2235637	5.666666667	0	9.189467623	GSE84437	High
GSM2235695	10.08333333	0	22.9083218	GSE84437	High
GSM2235696	9	0	47.94082989	GSE84437	High
GSM2235697	3.25	1	29.2141995	GSE84437	High
GSM2235698	1.916666667	1	11.17577186	GSE84437	High
GSM2235699	1.916666667	1	3.493963372	GSE84437	Low
GSM2235700	9.75	0	-1.626860152	GSE84437	Low
GSM2235701	9	0	40.72640983	GSE84437	High
GSM2235702	1.5	1	-17.91500806	GSE84437	Low
GSM2235703	3.583333333	1	-11.4258805	GSE84437	Low
GSM2235704	9.083333333	0	-18.73440571	GSE84437	Low
GSM2235705	9.5	0	-8.694021844	GSE84437	Low
GSM2235706	0.166666667	1	22.43305311	GSE84437	High
GSM2235707	9.666666667	0	29.02658549	GSE84437	High
GSM2235708	9.083333333	0	15.44458706	GSE84437	High
GSM2235709	9	0	17.96166848	GSE84437	High
GSM2235710	1.083333333	1	-4.683262773	GSE84437	Low
GSM2235711	1.583333333	1	25.78432699	GSE84437	High
GSM2235712	9	0	30.37240915	GSE84437	High
GSM2235713	9.666666667	1	-37.46653241	GSE84437	Low
GSM2235714	3.833333333	1	20.73692699	GSE84437	High
GSM2235715	9.833333333	0	36.59412255	GSE84437	High
GSM2235716	8.666666667	1	13.81341465	GSE84437	High
GSM2235717	0.25	1	-31.66539335	GSE84437	Low
GSM2235718	9.916666667	0	-15.631574	GSE84437	Low
GSM2235719	0.083333333	1	13.77588614	GSE84437	High
GSM2235720	9.916666667	0	13.76268317	GSE84437	High
GSM2235721	9.916666667	0	13.98650083	GSE84437	High
GSM2235722	3	1	1.289040081	GSE84437	Low
GSM2235723	9.833333333	0	10.44041068	GSE84437	High
GSM2235724	0.833333333	1	-0.455171932	GSE84437	Low
GSM2235725	10.16666667	0	19.91075044	GSE84437	High
GSM2235726	0.083333333	1	-13.31801808	GSE84437	Low
GSM2235727	9.833333333	0	-2.358429306	GSE84437	Low
GSM2235728	2.916666667	1	-9.4667852	GSE84437	Low
GSM2235729	0.416666667	1	-13.20957025	GSE84437	Low
GSM2235730	4.083333333	1	26.8498415	GSE84437	High
GSM2235731	9.833333333	0	45.80790317	GSE84437	High
GSM2235732	9.833333333	0	0.216622777	GSE84437	Low
GSM2235733	12	0	10.15913934	GSE84437	High
GSM2235734	12	0	12.64196344	GSE84437	High
GSM2235735	12.08333333	0	22.55623027	GSE84437	High
GSM2235736	0.75	1	29.14781277	GSE84437	High
GSM2235737	3.75	1	-3.592182865	GSE84437	Low
GSM2235738	12.75	0	27.32948822	GSE84437	High
GSM2235739	1.166666667	1	28.48632456	GSE84437	High
GSM2235740	0.333333333	1	-1.570810341	GSE84437	Low
GSM2235741	10.58333333	0	6.075065404	GSE84437	High
GSM2235742	0.25	1	17.07065618	GSE84437	High
GSM2235743	0.333333333	1	14.44858902	GSE84437	High
GSM2235744	4.083333333	1	-13.0816794	GSE84437	Low
GSM2235745	8.833333333	0	-26.07321543	GSE84437	Low
GSM2235746	9.25	0	-10.03077413	GSE84437	Low
GSM2235747	1	1	16.88910416	GSE84437	High
GSM2235748	0.166666667	1	-10.53602905	GSE84437	Low
GSM2235749	3.25	1	24.22924751	GSE84437	High
GSM2235750	0.583333333	1	11.5185099	GSE84437	High
GSM2235751	8.416666667	0	35.20442681	GSE84437	High
GSM2235752	12.41666667	0	7.850872572	GSE84437	High
GSM2235753	2.583333333	1	-12.34149508	GSE84437	Low
GSM2235754	11.5	0	-8.3257733	GSE84437	Low
GSM2235755	7.25	1	-52.53220061	GSE84437	Low
GSM2235756	11.66666667	0	-7.255180616	GSE84437	Low
GSM2235757	3.333333333	1	14.4589861	GSE84437	High
GSM2235758	1.083333333	1	5.588909974	GSE84437	High
GSM2235759	1	1	-39.63368508	GSE84437	Low
GSM2235760	1.666666667	1	2.860116707	GSE84437	Low
GSM2235761	11.16666667	0	-37.74211546	GSE84437	Low
GSM2235762	3.25	1	23.18606784	GSE84437	High
GSM2235763	9.083333333	1	9.437199168	GSE84437	High
GSM2235764	0.75	1	20.06230095	GSE84437	High
GSM2235765	11.5	0	-29.11263316	GSE84437	Low
GSM2235766	1.25	1	21.98624022	GSE84437	High
GSM2235767	1.5	1	-75.92522996	GSE84437	Low
GSM2235768	12	0	9.901861757	GSE84437	High
GSM2235769	1.833333333	1	25.98003842	GSE84437	High
GSM2235770	0.583333333	1	-11.31395551	GSE84437	Low
GSM2235771	11.91666667	0	-16.79313975	GSE84437	Low
GSM2235772	5	1	-5.713540472	GSE84437	Low
GSM2235773	1.416666667	1	-6.653874032	GSE84437	Low
GSM2235774	1	1	-9.219320648	GSE84437	Low
GSM2235775	10	0	-18.05440521	GSE84437	Low
GSM2235776	1.666666667	1	-18.49841543	GSE84437	Low
GSM2235777	9.583333333	1	-2.818570222	GSE84437	Low
GSM2235778	1.916666667	1	14.8884791	GSE84437	High
GSM2235779	4.083333333	1	48.06688862	GSE84437	High
GSM2235781	9.583333333	0	11.28560492	GSE84437	High
GSM2235782	0.333333333	1	1.112048841	GSE84437	Low
GSM2235783	6.25	1	-28.74163738	GSE84437	Low
GSM2235784	8.583333333	1	38.10017811	GSE84437	High
GSM2235785	9.5	0	33.35153225	GSE84437	High
GSM2235786	9	0	-51.36098457	GSE84437	Low
GSM2235787	2.083333333	1	-20.7923981	GSE84437	Low
GSM2235788	9.75	0	29.37973547	GSE84437	High
GSM2235789	3.083333333	1	9.702380577	GSE84437	High
GSM2235790	9.916666667	0	-3.139875557	GSE84437	Low
GSM2235791	2.083333333	1	-27.69831954	GSE84437	Low
GSM2235792	7.666666667	1	7.493618339	GSE84437	High
GSM2235793	7.25	1	-35.38574147	GSE84437	Low
GSM2235794	10.08333333	0	10.14827505	GSE84437	High
GSM2235795	10.08333333	0	12.78371379	GSE84437	High
GSM2235796	3.666666667	1	-24.87655064	GSE84437	Low
GSM2235797	9.583333333	0	42.81909359	GSE84437	High
GSM2235798	2.083333333	1	34.27582152	GSE84437	High
GSM2235799	1	1	36.30654456	GSE84437	High
GSM2235800	9.5	0	-34.66277325	GSE84437	Low
GSM2235801	9.416666667	0	-30.1412645	GSE84437	Low
GSM2235802	8.833333333	0	36.58845255	GSE84437	High
GSM2235803	8.916666667	0	25.10768944	GSE84437	High
GSM2235804	9.5	0	-38.57286946	GSE84437	Low
GSM2235805	0.416666667	1	-40.74354721	GSE84437	Low
GSM2235806	8.416666667	1	5.643692337	GSE84437	High
GSM2235807	2.75	1	6.388639393	GSE84437	High
GSM2235808	1.916666667	1	9.976724208	GSE84437	High
GSM2235809	12.16666667	0	6.528812858	GSE84437	High
GSM2235810	0.583333333	1	42.19540908	GSE84437	High
GSM2235811	1	1	19.30852346	GSE84437	High
GSM2235812	2.833333333	1	18.80676686	GSE84437	High
GSM2235813	2.166666667	1	0.826564295	GSE84437	Low
GSM2235814	9.416666667	0	0.247124903	GSE84437	Low
GSM2235815	9.416666667	0	29.34814901	GSE84437	High
GSM2235816	0.333333333	1	0.40372981	GSE84437	Low
GSM2235817	4.583333333	1	13.29404962	GSE84437	High
GSM2235818	0.833333333	1	31.18922498	GSE84437	High
GSM2235819	1.75	1	13.32610042	GSE84437	High
GSM2235820	2	1	-27.72137144	GSE84437	Low
GSM2235821	9.333333333	0	26.86893252	GSE84437	High
GSM2235822	9.333333333	0	30.01095065	GSE84437	High
GSM2235823	0.75	1	-44.29953118	GSE84437	Low
GSM2235824	6.583333333	1	-53.91647825	GSE84437	Low
GSM2235825	1.916666667	1	-17.72126125	GSE84437	Low
GSM2235826	0.916666667	1	24.6427612	GSE84437	High
GSM2235827	3.583333333	1	-55.13282439	GSE84437	Low
GSM2235828	8.916666667	0	17.45192841	GSE84437	High
GSM2235829	9.083333333	0	32.31314005	GSE84437	High
GSM2235830	8.166666667	0	10.45281779	GSE84437	High
GSM2235831	3.25	1	2.54008881	GSE84437	Low
GSM2235837	9.416666667	0	-6.845829402	GSE84437	Low
GSM2235838	0.333333333	1	-27.76570612	GSE84437	Low
GSM2235839	8.416666667	1	0.620924801	GSE84437	Low
GSM2235840	7.666666667	1	23.24167053	GSE84437	High
GSM2235841	1.333333333	1	-5.010508586	GSE84437	Low
GSM2235842	1.166666667	1	11.77217985	GSE84437	High
GSM2235843	1.083333333	1	-5.352563291	GSE84437	Low
GSM2235844	8.5	0	38.1155172	GSE84437	High
GSM2235845	2.583333333	1	11.59320589	GSE84437	High
GSM2235846	7.666666667	1	-2.683940641	GSE84437	Low
GSM2235847	9.25	0	10.04797232	GSE84437	High
GSM2235848	3.333333333	1	-51.76855892	GSE84437	Low
GSM2235849	0.083333333	1	-9.97384258	GSE84437	Low
GSM2235850	9.666666667	0	-26.3459994	GSE84437	Low
GSM2235851	7.75	1	13.91701979	GSE84437	High
GSM2235852	4	1	-40.04373133	GSE84437	Low
GSM2235853	9.25	0	10.37636481	GSE84437	High
GSM2235854	9.25	0	5.568615241	GSE84437	High
GSM2235855	9.166666667	0	-5.355781117	GSE84437	Low
GSM2235862	7.083333333	1	24.22960373	GSE84437	High
GSM2235863	11.08333333	0	-28.48473766	GSE84437	Low
GSM2235864	1	1	-14.45339898	GSE84437	Low
GSM2235865	2.75	1	13.32253531	GSE84437	High
GSM2235866	10.75	0	2.375073855	GSE84437	Low
GSM2235867	10.41666667	0	2.853114625	GSE84437	Low
GSM2235878	10.41666667	0	9.693906802	GSE84437	High
GSM2235879	0.5	1	-4.490262515	GSE84437	Low
GSM2235880	1.416666667	1	-9.512121873	GSE84437	Low
GSM2235881	10.41666667	0	-2.26637648	GSE84437	Low
GSM2235882	1.083333333	1	-13.20060379	GSE84437	Low
GSM2235883	1.583333333	1	-14.74467028	GSE84437	Low
GSM2235884	10.5	0	-33.95694784	GSE84437	Low
GSM2235885	10.33333333	0	12.27507446	GSE84437	High
GSM2235886	4.25	1	18.80770968	GSE84437	High
GSM2235887	6.583333333	1	10.18944182	GSE84437	High
GSM2235888	5.666666667	1	-14.97009422	GSE84437	Low
GSM2235889	7.75	1	2.723631826	GSE84437	Low
GSM2235899	2.833333333	1	-2.624687203	GSE84437	Low
GSM2235900	10.58333333	0	2.489070844	GSE84437	Low
GSM2235901	4.833333333	1	4.828720609	GSE84437	High
GSM2235902	2.833333333	1	-59.45905263	GSE84437	Low
GSM2235903	10.91666667	0	12.03831806	GSE84437	High
GSM2235904	1.75	1	-7.799070453	GSE84437	Low
GSM2235905	0.166666667	1	-29.98426105	GSE84437	Low
GSM2235906	10	1	23.64009156	GSE84437	High
GSM2235907	10.25	0	42.02761668	GSE84437	High
GSM2235908	10.25	0	-17.64833541	GSE84437	Low
GSM2235909	1.5	1	15.56364559	GSE84437	High
GSM2235910	11.58333333	0	14.26297032	GSE84437	High
GSM2235921	11.58333333	0	20.91514169	GSE84437	High
GSM2235922	11.5	0	16.91912843	GSE84437	High
GSM2235923	1.166666667	1	4.773634767	GSE84437	High
GSM2235924	11.25	0	3.418216495	GSE84437	Low
GSM2235925	11.16666667	0	1.423851246	GSE84437	Low
GSM2235926	11.66666667	0	9.316722053	GSE84437	High
GSM2235928	11	0	19.07666185	GSE84437	High
GSM2235929	5	1	-58.16314271	GSE84437	Low
GSM2235930	6.166666667	1	-21.06362688	GSE84437	Low
GSM2235931	11	0	10.97969425	GSE84437	High
GSM2235932	4.916666667	0	29.79142898	GSE84437	High
GSM2235933	3.416666667	0	-52.74222703	GSE84437	Low
GSM2235934	3.916666667	0	9.498587369	GSE84437	High
GSM2235935	1.583333333	1	-11.11111484	GSE84437	Low
GSM2235936	3.5	0	6.822178447	GSE84437	High
GSM2235937	3.083333333	0	26.53475786	GSE84437	High
GSM2235938	7.666666667	0	47.79023149	GSE84437	High
GSM2235939	3.75	0	-38.57519421	GSE84437	Low
GSM2235940	2.75	1	-12.64864887	GSE84437	Low
GSM2235941	3.416666667	0	35.44219839	GSE84437	High
GSM2235942	3.5	0	17.53026248	GSE84437	High
GSM2235943	10.58333333	0	21.71335209	GSE84437	High
GSM2235944	10.5	0	-57.91865175	GSE84437	Low
GSM2235945	3.083333333	1	-5.416639972	GSE84437	Low
GSM2235946	10.91666667	0	16.91065044	GSE84437	High
GSM2235947	10.75	0	40.35271395	GSE84437	High
GSM2235948	11	0	-65.87776222	GSE84437	Low
GSM2235949	11	0	6.140557942	GSE84437	High
GSM2235950	10.66666667	0	-85.97351445	GSE84437	Low
GSM2235951	0.416666667	1	-64.76445083	GSE84437	Low
GSM2235952	0.083333333	1	18.04158049	GSE84437	High
GSM2235953	0.833333333	1	-15.55045785	GSE84437	Low
GSM2235954	12.41666667	0	18.74190201	GSE84437	High
GSM2235955	12.41666667	0	3.601615643	GSE84437	High
GSM2235956	11.25	1	27.90309069	GSE84437	High
GSM2235957	12.33333333	0	21.0199591	GSE84437	High
GSM2235958	12.66666667	0	-46.26576017	GSE84437	Low
GSM2235959	12	0	43.26471469	GSE84437	High
GSM2235960	11.83333333	0	42.74094394	GSE84437	High
GSM2235961	11.75	0	-26.11631656	GSE84437	Low
GSM2235962	2.25	1	4.261397791	GSE84437	High
GSM2235963	2.25	1	30.07707287	GSE84437	High
GSM2235964	1.833333333	1	10.11456695	GSE84437	High
GSM2235965	5.25	1	5.913233984	GSE84437	High
GSM2235966	2.75	0	-35.33608845	GSE84437	Low
GSM2235967	0.833333333	1	23.66696407	GSE84437	High
GSM2235968	4.916666667	0	-47.50993657	GSE84437	Low
GSM2235969	5.333333333	0	28.21107945	GSE84437	High
GSM2235970	1.5	1	-22.41006197	GSE84437	Low
GSM2235971	5.25	0	-21.09704693	GSE84437	Low
GSM2235972	4.75	0	33.23274899	GSE84437	High
GSM2235973	5.166666667	0	-0.663664862	GSE84437	Low
GSM2235974	1	1	25.75861152	GSE84437	High
GSM2235975	5.083333333	0	21.10051522	GSE84437	High
GSM2235976	4.583333333	0	27.330842	GSE84437	High
GSM2235977	0.583333333	1	-18.82989141	GSE84437	Low
GSM2235978	2.833333333	0	9.871668175	GSE84437	High
GSM2235979	3.5	0	-2.37968594	GSE84437	Low
GSM2235980	0.5	1	1.458517262	GSE84437	Low
GSM2235981	3	0	19.48578977	GSE84437	High
GSM2235982	3.083333333	0	2.151867649	GSE84437	Low
GSM2235983	3.166666667	0	2.280928769	GSE84437	Low
GSM2235984	0.666666667	1	13.87066813	GSE84437	High
GSM2235985	2.916666667	0	-8.720330726	GSE84437	Low
GSM2235986	2.916666667	0	9.323267643	GSE84437	High
GSM2235987	2.916666667	0	13.75517637	GSE84437	High
GSM2235988	5.833333333	0	1.454082554	GSE84437	Low
GSM2235991	2.666666667	1	-19.02537922	GSE84437	Low
GSM2235992	10.66666667	0	-11.21974631	GSE84437	Low
GSM2235993	10.5	0	-9.943730687	GSE84437	Low
GSM2235994	10.25	0	-86.38366306	GSE84437	Low
GSM2235995	0.833333333	1	42.24681607	GSE84437	High
GSM2235996	0.5	1	-36.66319833	GSE84437	Low
GSM2235997	10.66666667	0	11.87877717	GSE84437	High
GSM2235998	10.16666667	0	22.31877821	GSE84437	High
GSM2235999	7.916666667	1	21.9894352	GSE84437	High
GSM2236000	10.16666667	0	-0.482502138	GSE84437	Low
GSM2236001	10.33333333	0	-19.52956925	GSE84437	Low
GSM2236002	10.75	0	35.12448752	GSE84437	High
GSM2236003	10.5	0	-49.34498545	GSE84437	Low
GSM2236004	3.833333333	1	2.884362297	GSE84437	Low
GSM2236005	0.75	1	11.45691867	GSE84437	High
GSM2236006	2	1	0.423720912	GSE84437	Low
GSM2236007	1.75	1	10.83006185	GSE84437	High
GSM2236008	2.5	1	-65.88548838	GSE84437	Low
GSM2236009	2.25	1	-6.350068734	GSE84437	Low
GSM2236010	3.166666667	1	4.61575048	GSE84437	High
GSM2236011	2.166666667	1	-9.542303228	GSE84437	Low
GSM2236012	0.25	1	17.15679794	GSE84437	High
GSM2236013	4.416666667	1	16.07509609	GSE84437	High
GSM2236014	8.75	1	42.15875369	GSE84437	High
GSM2236015	9.166666667	0	-40.63776622	GSE84437	Low
GSM2236016	1.666666667	1	21.30410788	GSE84437	High
GSM2236017	1.416666667	1	-25.58675813	GSE84437	Low
GSM2236018	9.666666667	0	-12.40685831	GSE84437	Low
GSM2236019	7.666666667	1	24.9806871	GSE84437	High
GSM2236020	9.083333333	0	38.08379506	GSE84437	High
GSM2236021	4.25	1	-45.398798	GSE84437	Low
GSM2236022	8.666666667	0	13.86371244	GSE84437	High
GSM2236023	9	0	37.61558771	GSE84437	High
GSM2236024	8.583333333	0	-9.411387477	GSE84437	Low
GSM2236025	3.25	1	-44.11674403	GSE84437	Low
GSM2236026	5.333333333	1	-75.61344736	GSE84437	Low
GSM2236027	10.33333333	0	-36.44573475	GSE84437	Low
GSM2236028	7.916666667	1	25.09722026	GSE84437	High
GSM2236029	11.5	0	21.89830902	GSE84437	High
GSM2236030	11.5	0	32.80249105	GSE84437	High
GSM2236031	11.16666667	0	-39.52147863	GSE84437	Low
GSM2236032	11.16666667	0	42.07454898	GSE84437	High
GSM2236033	10	0	14.01143689	GSE84437	High
GSM2236034	10.16666667	0	7.098233529	GSE84437	High
GSM2236036	3.416666667	0	16.26222193	GSE84437	High
GSM2236037	3.416666667	0	-26.9445604	GSE84437	Low
GSM2236038	3.333333333	0	-9.717302873	GSE84437	Low
GSM2236039	3.5	0	18.82020063	GSE84437	High
GSM2236040	3.083333333	0	38.13118589	GSE84437	High
GSM2236041	3.416666667	0	-21.69270299	GSE84437	Low
GSM2236042	3.083333333	0	7.687609419	GSE84437	High
GSM2236043	3.333333333	0	-1.921587045	GSE84437	Low
GSM2236044	11.75	0	17.66676352	GSE84437	High
GSM2236045	13.41666667	0	14.74577183	GSE84437	High
GSM2236046	2.916666667	1	17.75577746	GSE84437	High
GSM2236047	4.083333333	1	-26.15742941	GSE84437	Low
GSM2236048	8.5	0	59.53644138	GSE84437	High
GSM2236049	2.75	1	-11.80543949	GSE84437	Low
GSM2236050	8.416666667	0	5.773813168	GSE84437	High
GSM2236051	3.166666667	1	-44.22729586	GSE84437	Low
GSM2236052	9.666666667	0	28.54902893	GSE84437	High
GSM2236053	1.833333333	1	-39.49576922	GSE84437	Low
GSM2236054	6.583333333	1	-27.07010732	GSE84437	Low
GSM2236055	11.08333333	0	-1.651587294	GSE84437	Low
GSM2236056	10.66666667	0	-4.653715601	GSE84437	Low
GSM2236057	3.083333333	1	-19.12597162	GSE84437	Low
GSM2236058	11.33333333	0	-5.670362783	GSE84437	Low
GSM2236059	11.41666667	0	-12.46664593	GSE84437	Low
GSM2236060	3.083333333	1	-21.7867487	GSE84437	Low
GSM2236061	10.75	0	-10.93712358	GSE84437	Low
GSM2236062	10.75	0	33.79612307	GSE84437	High
GSM2236063	10.91666667	0	6.935993523	GSE84437	High
GSM2236064	6.416666667	1	37.24697957	GSE84437	High
GSM2236065	9.916666667	0	-8.5832586	GSE84437	Low
GSM2236066	10.58333333	0	-28.22712733	GSE84437	Low
GSM2236067	1.416666667	1	-4.45582962	GSE84437	Low
GSM2236068	3.5	1	-75.05140621	GSE84437	Low
GSM2236069	9.583333333	0	11.1536645	GSE84437	High
GSM2236070	10.33333333	0	26.05814267	GSE84437	High
GSM2236071	9.5	0	35.91589986	GSE84437	High
GSM2236072	2.75	1	15.2736665	GSE84437	High
GSM2236073	1.833333333	1	1.712480739	GSE84437	Low
GSM2236074	11.91666667	0	28.45752126	GSE84437	High
GSM2236075	3.25	1	-26.63112664	GSE84437	Low
GSM2236076	2.916666667	0	11.51674189	GSE84437	High
GSM2236077	3.166666667	0	26.47749007	GSE84437	High
GSM2236078	11.83333333	0	28.72876084	GSE84437	High
GSM2236079	11.75	0	25.58322142	GSE84437	High
GSM2236080	1.166666667	1	1.806097052	GSE84437	Low
GSM2236082	10.91666667	0	-9.209052153	GSE84437	Low
GSM2236083	0.583333333	1	-30.25996952	GSE84437	Low
GSM2236084	10.66666667	0	22.64760899	GSE84437	High
GSM2236085	12.66666667	0	24.50266276	GSE84437	High
GSM2236086	12.41666667	0	15.20480557	GSE84437	High
GSM2236087	12.91666667	0	21.94210879	GSE84437	High
GSM2236088	2.833333333	1	8.80405737	GSE84437	High
GSM2236089	12	0	15.7202277	GSE84437	High
GSM2236090	2.583333333	1	-7.647489437	GSE84437	Low
GSM2236091	10.25	1	4.589253236	GSE84437	High
GSM2236092	12.41666667	0	7.837741161	GSE84437	High
GSM2236093	12.58333333	0	9.894202224	GSE84437	High
GSM2236094	3.083333333	1	11.28429699	GSE84437	High
GSM2236095	12.5	0	-2.092869368	GSE84437	Low
